# Supplementary material for: Association of serum cystatin C level with coronary atherosclerotic plaque burden: a comprehensive analysis of observational studies and genetic study
Source: BMC Cardiovasc Disord. 2023 Oct 10;23:499. doi: 10.1186/s12872-023-03506-2 (PMC10563279; doi:10.1186/s12872-023-03506-2)
Supplement: Supplementary file 1 — Supplementary Material 1 [file 12872_2023_3506_MOESM1_ESM.xlsx]

## Sheet: Supplementary material
Supplementary table 1 The characteristics of the instrumental variables for Cystatin C
CHROM	POS	REF	ALT	rs_id	Trait	Trait category	BETA	SE	P	MAF	Gene symbol	CHROM1	POS1	rs_id1	REF1	ALT1	QUAL	FILTER	INFO	FORMAT	ukb-d-I9_CORATHER
1	46623097	T	C	rs12029005	Cystatin C	Renal	0.0231	0.0034	7e-12	0.141709		1	46623097	rs12029005	T	C	.	PASS	AF=0.140595	ES:SE:LP:AF:SS:ID	9.39e-05	0.000649282	0.0530445	0.140595	361194	rs12029005
1	110470764	G	A	rs333947	Cystatin C	Renal	0.0347	0.0033	2.15e-25	0.148952		1	110470764	rs333947	G	A	.	PASS	AF=0.149619	ES:SE:LP:AF:SS:ID	-0.000238636	0.000632176	0.151309	0.149619	361194	rs333947
1	150958836	A	G	rs267733	Cystatin C	Renal	-0.0281	0.0033	6.58e-18	0.161276	ANXA9	1	150958836	rs267733	A	G	.	PASS	AF=0.161416	ES:SE:LP:AF:SS:ID	-0.00076413	0.000612684	0.672987	0.161416	361194	rs267733
1	150737220	A	G	rs41271951	Cystatin C	Renal	-0.0291	0.0043	1.93e-11	0.0848322	CTSS	1	150737220	rs41271951	A	G	.	PASS	AF=0.0853364	ES:SE:LP:AF:SS:ID	-0.00119706	0.000806878	0.860363	0.0853364	361194	rs41271951
1	117012399	T	G	rs12089393	Cystatin C	Renal	-0.0188	0.003	6.34e-10	0.183406		1	117012399	rs12089393	T	G	.	PASS	AF=0.18314	ES:SE:LP:AF:SS:ID	-0.000117611	0.000582195	0.0757688	0.18314	361194	rs12089393
1	150739035	C	T	rs34711732	Cystatin C	Renal	0.021	0.0035	1.46e-09	0.140282		1	150739035	rs34711732	C	T	.	PASS	AF=0.139936	ES:SE:LP:AF:SS:ID	0.000906001	0.000649652	0.787442	0.139936	361194	rs34711732
1	150974971	T	A	rs41310885	Cystatin C	Renal	-0.0278	0.0047	2.18e-09	0.0706236	MINDY1	1	150974971	rs41310885	T	A	.	PASS	AF=0.0720319	ES:SE:LP:AF:SS:ID	-0.000954424	0.000872712	0.562062	0.0720319	361194	rs41310885
1	11112836	T	C	rs1884429	Cystatin C	Renal	-0.0184	0.0029	4.63e-10	0.234071		1	11112836	rs1884429	T	C	.	PASS	AF=0.766592	ES:SE:LP:AF:SS:ID	0.00100281	0.00053482	1.21619	0.766592	361194	rs1884429
1	67390416	G	C	rs3008858	Cystatin C	Renal	0.0233	0.0027	9.1e-18	0.265197	WDR78	1	67390416	rs3008858	G	C	.	PASS	AF=0.734485	ES:SE:LP:AF:SS:ID	-0.000249968	0.000510506	0.204549	0.734485	361194	rs3008858
1	182934755	A	G	rs34685369	Cystatin C	Renal	-0.0213	0.0036	4.18e-09	0.124109		1	182934755	rs34685369	A	G	.	PASS	AF=0.123812	ES:SE:LP:AF:SS:ID	0.000228946	0.000684889	0.131845	0.123812	361194	rs34685369
1	78623626	C	T	rs17391694	Cystatin C	Renal	0.0319	0.0035	7.01e-20	0.140168		1	78623626	rs17391694	C	T	.	PASS	AF=0.1402	ES:SE:LP:AF:SS:ID	0.00155053	0.000649735	1.76917	0.1402	361194	rs17391694
1	156206121	G	A	rs1052067	Cystatin C	Renal	-0.0166	0.0026	3.51e-10	0.286496	PMF1-BGLAP,PMF1	1	156206121	rs1052067	G	A	.	PASS	AF=0.286277	ES:SE:LP:AF:SS:ID	-0.000845814	0.00049861	1.04662	0.286277	361194	rs1052067
1	77964855	A	G	rs11806197	Cystatin C	Renal	0.0233	0.003	2.18e-14	0.192129		1	77964855	rs11806197	A	G	.	PASS	AF=0.192647	ES:SE:LP:AF:SS:ID	0.00159011	0.000571839	2.26563	0.192647	361194	rs11806197
1	59651063	G	T	rs12130314	Cystatin C	Renal	0.0159	0.0027	2.88e-09	0.279158		1	59651063	rs12130314	G	T	.	PASS	AF=0.278539	ES:SE:LP:AF:SS:ID	-0.00164421	0.00050378	2.95876	0.278539	361194	rs12130314
1	155151493	C	T	rs11264341	Cystatin C	Renal	-0.0162	0.0024	1.54e-11	0.428706		1	155151493	rs11264341	C	T	.	PASS	AF=0.428717	ES:SE:LP:AF:SS:ID	0.000506068	0.000455178	0.574753	0.428717	361194	rs11264341
1	155006450	C	A	rs74520550	Cystatin C	Renal	0.0206	0.003	3.66e-12	0.205446	DCST1	1	155006450	rs74520550	C	A	.	PASS	AF=0.206323	ES:SE:LP:AF:SS:ID	-0.00031498	0.00055756	0.24251	0.206323	361194	rs74520550
1	61712918	T	C	rs333166	Cystatin C	Renal	-0.024	0.0041	3.85e-09	0.095043		1	61712918	rs333166	T	C	.	PASS	AF=0.095349	ES:SE:LP:AF:SS:ID	-0.00162463	0.000767726	1.4643	0.095349	361194	rs333166
1	25224321	T	C	rs9438859	Cystatin C	Renal	-0.0178	0.0028	2.22e-10	0.229989		1	25224321	rs9438859	T	C	.	PASS	AF=0.230643	ES:SE:LP:AF:SS:ID	-0.00106231	0.000535881	1.32387	0.230643	361194	rs9438859
1	3389757	A	G	rs41315284	Cystatin C	Renal	-0.1274	0.0172	1.43e-13	0.00476479	ARHGEF16	1	3389757	rs41315284	A	G	.	PASS	AF=0.00489626	ES:SE:LP:AF:SS:ID	-0.000831248	0.00323115	0.0985537	0.00489626	361194	rs41315284
1	107599918	C	T	rs2232016	Cystatin C	Renal	0.0201	0.0029	4.37e-12	0.217293	PRMT6	1	107599918	rs2232016	C	T	.	PASS	AF=0.217684	ES:SE:LP:AF:SS:ID	0.000565088	0.000546807	0.520852	0.217684	361194	rs2232016
1	155138842	G	A	rs75925257	Cystatin C	Renal	0.0233	0.0038	5.59e-10	0.116874		1	155138842	rs75925257	G	A	.	PASS	AF=0.117445	ES:SE:LP:AF:SS:ID	9.22e-05	0.000700567	0.048044	0.117445	361194	rs75925257
1	185026908	G	A	rs79091515	Cystatin C	Renal	0.0487	0.0075	9.96e-11	0.0264776		1	185026908	rs79091515	G	A	.	PASS	AF=0.026656	ES:SE:LP:AF:SS:ID	0.00160523	0.00139826	0.60039	0.026656	361194	rs79091515
1	15873386	A	G	rs7515244	Cystatin C	Renal	0.0196	0.0026	1.87e-14	0.31844		1	15873386	rs7515244	A	G	.	PASS	AF=0.318009	ES:SE:LP:AF:SS:ID	-9.65e-05	0.000484166	0.0747137	0.318009	361194	rs7515244
2	213217316	G	T	rs1910865	Cystatin C	Renal	0.0147	0.0024	1.77e-09	0.403766		2	213217316	rs1910865	G	T	.	PASS	AF=0.40671	ES:SE:LP:AF:SS:ID	-3.57e-05	0.000460728	0.0276504	0.40671	361194	rs1910865
2	177200018	A	G	rs72925159	Cystatin C	Renal	0.0476	0.006	2.77e-15	0.0412721		2	177200018	rs72925159	A	G	.	PASS	AF=0.0416964	ES:SE:LP:AF:SS:ID	0.00103712	0.00112814	0.446197	0.0416964	361194	rs72925159
2	276346	T	C	rs4452185	Cystatin C	Renal	-0.0174	0.0025	5.43e-12	0.341773		2	276346	rs4452185	T	C	.	PASS	AF=0.342287	ES:SE:LP:AF:SS:ID	-0.000131131	0.000474513	0.106638	0.342287	361194	rs4452185
2	15722629	G	A	rs72780837	Cystatin C	Renal	-0.0185	0.0031	3.65e-09	0.177654		2	15722629	rs72780837	G	A	.	PASS	AF=0.179121	ES:SE:LP:AF:SS:ID	0.000107918	0.000589389	0.0681766	0.179121	361194	rs72780837
2	417167	T	C	rs62106258	Cystatin C	Renal	-0.0407	0.0056	4.84e-13	0.0484732		2	417167	rs62106258	T	C	.	PASS	AF=0.0483369	ES:SE:LP:AF:SS:ID	-0.00158164	0.00105182	0.87728	0.0483369	361194	rs62106258
2	18686650	T	C	rs10856780	Cystatin C	Renal	-0.024	0.0025	1.12e-22	0.386768		2	18686650	rs10856780	T	C	.	PASS	AF=0.612632	ES:SE:LP:AF:SS:ID	-0.000668411	0.000462262	0.829181	0.612632	361194	rs10856780
2	15808935	G	A	rs876718	Cystatin C	Renal	-0.0247	0.0039	3.82e-10	0.0973659		2	15808935	rs876718	G	A	.	PASS	AF=0.0976151	ES:SE:LP:AF:SS:ID	0.00171956	0.000760248	1.62511	0.0976151	361194	rs876718
2	170029657	C	T	rs34355135	Cystatin C	Renal	-0.1024	0.0166	7.26e-10	0.00505801	LRP2	2	170029657	rs34355135	C	T	.	PASS	AF=0.0050956	ES:SE:LP:AF:SS:ID	0.0044628	0.00316832	0.798704	0.0050956	361194	rs34355135
2	211616894	A	G	rs2216405	Cystatin C	Renal	-0.0243	0.0031	9.97e-15	0.175067		2	211616894	rs2216405	A	G	.	PASS	AF=0.175039	ES:SE:LP:AF:SS:ID	-0.000841159	0.000593277	0.806194	0.175039	361194	rs2216405
2	73743982	A	G	rs9309473	Cystatin C	Renal	-0.0278	0.0028	6.67e-23	0.23041		2	73743982	rs9309473	A	G	.	PASS	AF=0.230315	ES:SE:LP:AF:SS:ID	-2.95e-05	0.000535756	0.0195276	0.230315	361194	rs9309473
2	121980465	C	T	rs4848698	Cystatin C	Renal	0.0269	0.0032	3.31e-17	0.163239		2	121980465	rs4848698	C	T	.	PASS	AF=0.837537	ES:SE:LP:AF:SS:ID	0.000396177	0.00061145	0.286483	0.837537	361194	rs4848698
2	120848049	C	T	rs28930677	Cystatin C	Renal	0.0746	0.0057	1.2e-39	0.0467742	EPB41L5	2	120848049	rs28930677	C	T	.	PASS	AF=0.0470634	ES:SE:LP:AF:SS:ID	0.000713411	0.00106505	0.298466	0.0470634	361194	rs28930677
2	202960847	T	A	rs13419481	Cystatin C	Renal	0.0209	0.0024	3.68e-18	0.417451		2	202960847	rs13419481	T	A	.	PASS	AF=0.418332	ES:SE:LP:AF:SS:ID	0.000460953	0.000456703	0.504694	0.418332	361194	rs13419481
2	159810691	A	G	rs7565830	Cystatin C	Renal	-0.0159	0.0027	2.67e-09	0.270062		2	159810691	rs7565830	A	G	.	PASS	AF=0.270427	ES:SE:LP:AF:SS:ID	-0.000496162	0.000507397	0.483934	0.270427	361194	rs7565830
2	122028117	G	C	rs4848700	Cystatin C	Renal	-0.0185	0.0027	1.66e-11	0.247925		2	122028117	rs4848700	G	C	.	PASS	AF=0.247493	ES:SE:LP:AF:SS:ID	-0.000331855	0.000522121	0.279804	0.247493	361194	rs4848700
2	176993583	C	G	rs187355703	Cystatin C	Renal	0.0841	0.008	1.02e-25	0.0256032		2	176993583	rs187355703	C	G	.	PASS	AF=0.025726	ES:SE:LP:AF:SS:ID	0.000968064	0.0014335	0.301486	0.025726	361194	rs187355703
2	203457727	T	C	rs78203474	Cystatin C	Renal	0.0324	0.0048	1.9e-11	0.0644958		2	203457727	rs78203474	T	C	.	PASS	AF=0.0640459	ES:SE:LP:AF:SS:ID	-0.00164421	0.000920742	1.12994	0.0640459	361194	rs78203474
2	183212777	T	G	rs13003148	Cystatin C	Renal	0.0187	0.0028	1.52e-11	0.241552		2	183212777	rs13003148	T	G	.	PASS	AF=0.240636	ES:SE:LP:AF:SS:ID	-3.68e-05	0.000527901	0.0248086	0.240636	361194	rs13003148
2	176978833	A	G	rs711818	Cystatin C	Renal	0.0258	0.0027	1.07e-21	0.26493		2	176978833	rs711818	A	G	.	PASS	AF=0.26518	ES:SE:LP:AF:SS:ID	0.000639781	0.000511409	0.675864	0.26518	361194	rs711818
2	219431291	G	A	rs10498060	Cystatin C	Renal	-0.025	0.0027	6.16e-20	0.265715		2	219431291	rs10498060	G	A	.	PASS	AF=0.266675	ES:SE:LP:AF:SS:ID	-5.76e-05	0.000509554	0.0409763	0.266675	361194	rs10498060
2	113988492	G	A	rs10175462	Cystatin C	Renal	0.0168	0.0025	1.12e-11	0.361721		2	113988492	rs10175462	G	A	.	PASS	AF=0.361036	ES:SE:LP:AF:SS:ID	-0.00038343	0.000470513	0.381828	0.361036	361194	rs10175462
2	227360822	G	A	rs35025897	Cystatin C	Renal	0.0166	0.0028	1.63e-09	0.249595		2	227360822	rs35025897	G	A	.	PASS	AF=0.25013	ES:SE:LP:AF:SS:ID	-0.000535867	0.000520386	0.518373	0.25013	361194	rs35025897
2	217976591	T	C	rs6723845	Cystatin C	Renal	-0.0237	0.0034	2.78e-12	0.143881		2	217976591	rs6723845	T	C	.	PASS	AF=0.144085	ES:SE:LP:AF:SS:ID	0.00115423	0.000641886	1.14178	0.144085	361194	rs6723845
2	170202833	T	G	rs3770636	Cystatin C	Renal	-0.0602	0.0097	6.03e-10	0.0128497		2	170202833	rs3770636	T	G	.	PASS	AF=0.0131591	ES:SE:LP:AF:SS:ID	0.000282735	0.00197752	0.0524144	0.0131591	361194	rs3770636
2	219669002	A	G	rs6436090	Cystatin C	Renal	-0.0178	0.0024	8.01e-14	0.490222		2	219669002	rs6436090	A	G	.	PASS	AF=0.510709	ES:SE:LP:AF:SS:ID	-3.65e-05	0.000452016	0.0288935	0.510709	361194	rs6436090
2	203630562	C	T	rs114146579	Cystatin C	Renal	0.0315	0.0053	3.77e-09	0.0526386		2	203630562	rs114146579	C	T	.	PASS	AF=0.0529508	ES:SE:LP:AF:SS:ID	0.000709559	0.00100628	0.318099	0.0529508	361194	rs114146579
2	27741237	T	C	rs780094	Cystatin C	Renal	0.0214	0.0025	2.42e-18	0.381035		2	27741237	rs780094	T	C	.	PASS	AF=0.618225	ES:SE:LP:AF:SS:ID	-0.00110376	0.000464094	1.75963	0.618225	361194	rs780094
3	12610732	T	C	rs1986068	Cystatin C	Renal	0.0141	0.0024	4.16e-09	0.488153		3	12610732	rs1986068	T	C	.	PASS	AF=0.514178	ES:SE:LP:AF:SS:ID	-0.000361404	0.000451966	0.372708	0.514178	361194	rs1986068
3	186435370	G	A	rs1050274	Cystatin C	Renal	0.022	0.0025	6.52e-18	0.315418		3	186435370	rs1050274	G	A	.	PASS	AF=0.315437	ES:SE:LP:AF:SS:ID	-0.000134322	0.00048481	0.106941	0.315437	361194	rs1050274
3	121729899	A	G	rs11929195	Cystatin C	Renal	-0.0182	0.0025	2.63e-13	0.360731		3	121729899	rs11929195	A	G	.	PASS	AF=0.639011	ES:SE:LP:AF:SS:ID	-0.00057671	0.000470783	0.656444	0.639011	361194	rs11929195
3	49597055	C	T	rs55873331	Cystatin C	Renal	-0.0232	0.004	4.7e-09	0.102705		3	49597055	rs55873331	C	T	.	PASS	AF=0.10228	ES:SE:LP:AF:SS:ID	1.65e-05	0.000744699	0.00774171	0.10228	361194	rs55873331
3	153956812	A	G	rs357503	Cystatin C	Renal	0.0156	0.0026	4.04e-09	0.284751		3	153956812	rs357503	A	G	.	PASS	AF=0.717068	ES:SE:LP:AF:SS:ID	0.00179715	0.000502653	3.45613	0.717068	361194	rs357503
3	52338852	T	C	rs9311474	Cystatin C	Renal	-0.0143	0.0024	1.81e-09	0.497071		3	52338852	rs9311474	T	C	.	PASS	AF=0.496153	ES:SE:LP:AF:SS:ID	0.000426601	0.000450544	0.463805	0.496153	361194	rs9311474
3	49749976	G	A	rs34823813	Cystatin C	Renal	-0.0234	0.004	4.01e-09	0.102471	RNF123	3	49749976	rs34823813	G	A	.	PASS	AF=0.102121	ES:SE:LP:AF:SS:ID	0.000129508	0.000745123	0.0644842	0.102121	361194	rs34823813
3	124321193	G	A	rs3863070	Cystatin C	Renal	-0.015	0.0024	6.36e-10	0.396881		3	124321193	rs3863070	G	A	.	PASS	AF=0.394897	ES:SE:LP:AF:SS:ID	0.000508691	0.000461544	0.567998	0.394897	361194	rs3863070
4	103640758	T	C	rs223502	Cystatin C	Renal	-0.0196	0.0026	7.14e-14	0.29205		4	103640758	rs223502	T	C	.	PASS	AF=0.291851	ES:SE:LP:AF:SS:ID	6.96e-05	0.000495983	0.0513714	0.291851	361194	rs223502
4	77289408	G	A	rs72657823	Cystatin C	Renal	-0.038	0.0051	5.25e-14	0.0605695		4	77289408	rs72657823	G	A	.	PASS	AF=0.0616995	ES:SE:LP:AF:SS:ID	0.00151041	0.000937128	0.970535	0.0616995	361194	rs72657823
4	77440333	C	G	rs11097396	Cystatin C	Renal	-0.0376	0.0027	6.23e-43	0.246983		4	77440333	rs11097396	C	G	.	PASS	AF=0.248328	ES:SE:LP:AF:SS:ID	0.00134389	0.000522311	1.9964	0.248328	361194	rs11097396
4	77601827	C	T	rs72661502	Cystatin C	Renal	-0.0204	0.0033	7.71e-10	0.156224		4	77601827	rs72661502	C	T	.	PASS	AF=0.156485	ES:SE:LP:AF:SS:ID	0.000493119	0.000621398	0.369115	0.156485	361194	rs72661502
4	23746420	C	T	rs73260458	Cystatin C	Renal	-0.0337	0.0055	7.71e-10	0.0493657		4	23746420	rs73260458	C	T	.	PASS	AF=0.0473088	ES:SE:LP:AF:SS:ID	-0.000928912	0.00106291	0.41776	0.0473088	361194	rs73260458
4	77408781	G	A	rs6532418	Cystatin C	Renal	-0.0344	0.0043	9.69e-16	0.080725		4	77408781	rs6532418	G	A	.	PASS	AF=0.0810105	ES:SE:LP:AF:SS:ID	-0.00203305	0.000826258	1.85784	0.0810105	361194	rs6532418
4	128342120	T	C	rs724950	Cystatin C	Renal	-0.0166	0.0024	2.72e-12	0.497354		4	128342120	rs724950	T	C	.	PASS	AF=0.502568	ES:SE:LP:AF:SS:ID	0.000102998	0.00045041	0.0866519	0.502568	361194	rs724950
4	55500226	C	A	rs6831020	Cystatin C	Renal	-0.0185	0.0026	2.23e-12	0.294582		4	55500226	rs6831020	C	A	.	PASS	AF=0.294893	ES:SE:LP:AF:SS:ID	-3.84e-05	0.00049422	0.0277606	0.294893	361194	rs6831020
4	77304022	A	G	rs6820797	Cystatin C	Renal	-0.0201	0.003	1.89e-11	0.190177		4	77304022	rs6820797	A	G	.	PASS	AF=0.190175	ES:SE:LP:AF:SS:ID	-0.000287208	0.000575481	0.209203	0.190175	361194	rs6820797
4	77391985	C	T	rs56087592	Cystatin C	Renal	0.0436	0.0055	2.71e-15	0.0501933		4	77391985	rs56087592	C	T	.	PASS	AF=0.0501116	ES:SE:LP:AF:SS:ID	-0.000472792	0.00103207	0.189176	0.0501116	361194	rs56087592
4	77135787	T	G	rs116533523	Cystatin C	Renal	0.0449	0.0062	4.31e-13	0.0400118		4	77135787	rs116533523	T	G	.	PASS	AF=0.0406388	ES:SE:LP:AF:SS:ID	-0.000770286	0.00114142	0.301227	0.0406388	361194	rs116533523
4	104257723	G	A	rs72668656	Cystatin C	Renal	-0.0196	0.0028	4.11e-12	0.233769		4	104257723	rs72668656	G	A	.	PASS	AF=0.234654	ES:SE:LP:AF:SS:ID	4.14e-05	0.000532659	0.0277948	0.234654	361194	rs72668656
4	77437215	G	A	rs62300881	Cystatin C	Renal	-0.0497	0.0055	2.09e-19	0.0502136		4	77437215	rs62300881	G	A	.	PASS	AF=0.0507567	ES:SE:LP:AF:SS:ID	0.000332936	0.00102816	0.127216	0.0507567	361194	rs62300881
4	77440267	T	C	rs4371638	Cystatin C	Renal	-0.0315	0.0025	4.04e-36	0.495317		4	77440267	rs4371638	T	C	.	PASS	AF=0.505757	ES:SE:LP:AF:SS:ID	0.000396758	0.000471522	0.397829	0.505757	361194	rs4371638
4	77277490	T	C	rs77855175	Cystatin C	Renal	0.0442	0.0059	5.52e-14	0.0437488		4	77277490	rs77855175	T	C	.	PASS	AF=0.0437493	ES:SE:LP:AF:SS:ID	4.77e-05	0.00110083	0.0152788	0.0437493	361194	rs77855175
4	120675159	A	C	rs2389960	Cystatin C	Renal	-0.0174	0.003	3.94e-09	0.202869		4	120675159	rs2389960	A	C	.	PASS	AF=0.208824	ES:SE:LP:AF:SS:ID	-0.000515988	0.000557805	0.449834	0.208824	361194	rs2389960
4	77441014	A	G	rs9996493	Cystatin C	Renal	0.0257	0.0029	1.4e-18	0.212865		4	77441014	rs9996493	A	G	.	PASS	AF=0.212816	ES:SE:LP:AF:SS:ID	-0.000316875	0.000550555	0.248017	0.212816	361194	rs9996493
5	90417593	T	C	rs2973444	Cystatin C	Renal	-0.0252	0.0042	2.38e-09	0.0873149		5	90417593	rs2973444	T	C	.	PASS	AF=0.0858551	ES:SE:LP:AF:SS:ID	6.68e-05	0.000807949	0.0295857	0.0858551	361194	rs2973444
5	176530644	G	A	rs7703225	Cystatin C	Renal	0.0288	0.0035	1e-16	0.13941		5	176530644	rs7703225	G	A	.	PASS	AF=0.140862	ES:SE:LP:AF:SS:ID	0.000118723	0.000648257	0.0681934	0.140862	361194	rs7703225
5	1212453	G	A	rs121434346	Cystatin C	Renal	-0.1186	0.0182	6.34e-11	0.00460318	SLC6A19	5	1212453	rs121434346	G	A	.	PASS	AF=0.00451835	ES:SE:LP:AF:SS:ID	0.000331727	0.00336151	0.035557	0.00451835	361194	rs121434346
5	176841339	T	C	rs2545801	Cystatin C	Renal	0.0192	0.0027	2.14e-12	0.254823		5	176841339	rs2545801	T	C	.	PASS	AF=0.744194	ES:SE:LP:AF:SS:ID	-0.00061889	0.000517246	0.635453	0.744194	361194	rs2545801
5	176728878	T	C	rs80237806	Cystatin C	Renal	0.0348	0.0059	2.99e-09	0.0434239		5	176728878	rs80237806	T	C	.	PASS	AF=0.0432981	ES:SE:LP:AF:SS:ID	0.000395307	0.00110714	0.142033	0.0432981	361194	rs80237806
5	67798510	T	G	rs79782229	Cystatin C	Renal	0.0305	0.0044	6.41e-12	0.0804542		5	67798510	rs79782229	T	G	.	PASS	AF=0.0804568	ES:SE:LP:AF:SS:ID	-0.000470543	0.000828144	0.244196	0.0804568	361194	rs79782229
5	53304991	C	T	rs80138475	Cystatin C	Renal	-0.032	0.0038	3.21e-17	0.110009		5	53304991	rs80138475	C	T	.	PASS	AF=0.112906	ES:SE:LP:AF:SS:ID	0.00132351	0.00071558	1.19127	0.112906	361194	rs80138475
5	176794191	G	A	rs12654812	Cystatin C	Renal	0.0449	0.0025	6.99e-72	0.342345		5	176794191	rs12654812	G	A	.	PASS	AF=0.343469	ES:SE:LP:AF:SS:ID	0.000582265	0.000474652	0.657718	0.343469	361194	rs12654812
5	176677707	T	G	rs114862400	Cystatin C	Renal	0.0572	0.0098	4.9e-09	0.0152252		5	176677707	rs114862400	T	G	.	PASS	AF=0.0151816	ES:SE:LP:AF:SS:ID	-0.00189296	0.00184264	0.516735	0.0151816	361194	rs114862400
5	1194030	G	A	rs11747993	Cystatin C	Renal	0.0168	0.0027	8.44e-10	0.253154		5	1194030	rs11747993	G	A	.	PASS	AF=0.252674	ES:SE:LP:AF:SS:ID	0.000446836	0.00051817	0.410605	0.252674	361194	rs11747993
5	67853546	A	G	rs1423237	Cystatin C	Renal	0.0303	0.0043	2.27e-12	0.080289		5	67853546	rs1423237	A	G	.	PASS	AF=0.0804222	ES:SE:LP:AF:SS:ID	-0.000451561	0.00082865	0.232252	0.0804222	361194	rs1423237
6	52617731	C	G	rs2180314	Cystatin C	Renal	0.0169	0.0024	3.29e-12	0.40001	GSTA2	6	52617731	rs2180314	C	G	.	PASS	AF=0.599344	ES:SE:LP:AF:SS:ID	-0.000171644	0.000460122	0.149281	0.599344	361194	rs2180314
6	43806609	G	A	rs881858	Cystatin C	Renal	0.0405	0.0026	9.18e-56	0.306281		6	43806609	rs881858	G	A	.	PASS	AF=0.693768	ES:SE:LP:AF:SS:ID	0.00018933	0.000487968	0.156133	0.693768	361194	rs881858
6	143244295	C	T	rs113243210	Cystatin C	Renal	-0.021	0.0034	1.18e-09	0.139059		6	143244295	rs113243210	C	T	.	PASS	AF=0.141144	ES:SE:LP:AF:SS:ID	-0.00204285	0.000651912	2.76277	0.141144	361194	rs113243210
6	51889483	G	A	rs45517932	Cystatin C	Renal	-0.0946	0.0131	5.07e-13	0.00850538	PKHD1	6	51889483	rs45517932	G	A	.	PASS	AF=0.00874738	ES:SE:LP:AF:SS:ID	9.29e-08	0.00241933	1.35e-05	0.00874738	361194	rs45517932
6	82424678	G	A	rs16893360	Cystatin C	Renal	0.0526	0.0064	2.23e-16	0.0344893		6	82424678	rs16893360	G	A	.	PASS	AF=0.0347445	ES:SE:LP:AF:SS:ID	0.00405169	0.00122994	3.00565	0.0347445	361194	rs16893360
6	154986664	G	A	rs9397738	Cystatin C	Renal	-0.0214	0.0034	3.52e-10	0.141745		6	154986664	rs9397738	G	A	.	PASS	AF=0.858568	ES:SE:LP:AF:SS:ID	0.0007767	0.000647556	0.637593	0.858568	361194	rs9397738
6	20428432	C	A	rs9465741	Cystatin C	Renal	-0.0151	0.0024	4.42e-10	0.465636		6	20428432	rs9465741	C	A	.	PASS	AF=0.551156	ES:SE:LP:AF:SS:ID	6.58e-05	0.000457295	0.052809	0.551156	361194	rs9465741
6	43528441	C	T	rs1096699	Cystatin C	Renal	0.0161	0.0025	2.44e-10	0.33401		6	43528441	rs1096699	C	T	.	PASS	AF=0.333956	ES:SE:LP:AF:SS:ID	0.000237707	0.000478387	0.208123	0.333956	361194	rs1096699
6	43418528	C	T	rs35192247	Cystatin C	Renal	-0.0343	0.0057	1.99e-09	0.0463766	DLK2	6	43418528	rs35192247	C	T	.	PASS	AF=0.0466162	ES:SE:LP:AF:SS:ID	-0.0011047	0.00106989	0.520253	0.0466162	361194	rs35192247
6	50683009	T	C	rs78648104	Cystatin C	Renal	-0.0256	0.0043	1.87e-09	0.0858592	TFAP2D	6	50683009	rs78648104	T	C	.	PASS	AF=0.0857157	ES:SE:LP:AF:SS:ID	-0.00110962	0.000805513	0.773795	0.0857157	361194	rs78648104
6	2097686	C	T	rs4959631	Cystatin C	Renal	-0.0155	0.0024	8.2e-11	0.447571		6	2097686	rs4959631	C	T	.	PASS	AF=0.552585	ES:SE:LP:AF:SS:ID	-0.000451547	0.000453651	0.495446	0.552585	361194	rs4959631
6	107168676	C	T	rs12529793	Cystatin C	Renal	0.0279	0.0045	8.52e-10	0.0795462		6	107168676	rs12529793	C	T	.	PASS	AF=0.0714061	ES:SE:LP:AF:SS:ID	0.000726115	0.000886716	0.384202	0.0714061	361194	rs12529793
6	2523195	T	G	rs7766538	Cystatin C	Renal	-0.0196	0.0029	8.37e-12	0.217969		6	2523195	rs7766538	T	G	.	PASS	AF=0.782424	ES:SE:LP:AF:SS:ID	-0.000412272	0.000546685	0.346043	0.782424	361194	rs7766538
6	44722128	A	G	rs35265671	Cystatin C	Renal	0.0185	0.003	8.47e-10	0.195271		6	44722128	rs35265671	A	G	.	PASS	AF=0.197334	ES:SE:LP:AF:SS:ID	0.000603029	0.000569973	0.537515	0.197334	361194	rs35265671
7	1302136	C	T	rs62436674	Cystatin C	Renal	-0.0194	0.0031	6.85e-10	0.169315		7	1302136	rs62436674	C	T	.	PASS	AF=0.168947	ES:SE:LP:AF:SS:ID	0.00060809	0.000601279	0.506039	0.168947	361194	rs62436674
7	128562446	A	G	rs73238193	Cystatin C	Renal	-0.02	0.0025	3.03e-15	0.333338		7	128562446	rs73238193	A	G	.	PASS	AF=0.332281	ES:SE:LP:AF:SS:ID	-5.6e-06	0.000478179	0.00407844	0.332281	361194	rs73238193
7	151404453	A	G	rs2727562	Cystatin C	Renal	-0.0231	0.0027	1.17e-17	0.26046		7	151404453	rs2727562	A	G	.	PASS	AF=0.26017	ES:SE:LP:AF:SS:ID	-0.00105299	0.000514516	1.39039	0.26017	361194	rs2727562
7	22784486	TTATATATAAATATATATATATATATA	T	rs36229146	Cystatin C	Renal	-0.0145	0.0025	3.54e-09	0.384989		7	22784486	rs36229146	TTATATATAAATATATATATATATATA	T	.	PASS	AF=0.596463	ES:SE:LP:AF:SS:ID	-0.000705122	0.000461978	0.896425	0.596463	361194	7_22784486_TTATATATAAATATATATATATATATA_T
7	73086454	C	T	rs13242693	Cystatin C	Renal	0.0393	0.0066	2.12e-09	0.0354282		7	73086454	rs13242693	C	T	.	PASS	AF=0.0353951	ES:SE:LP:AF:SS:ID	-0.000756112	0.00122013	0.271275	0.0353951	361194	rs13242693
7	101231082	C	T	rs56240036	Cystatin C	Renal	-0.0154	0.0025	1.46e-09	0.327155		7	101231082	rs56240036	C	T	.	PASS	AF=0.330873	ES:SE:LP:AF:SS:ID	0.000548403	0.000480994	0.59478	0.330873	361194	rs56240036
7	17162882	A	G	rs17643734	Cystatin C	Renal	0.0337	0.0052	6.59e-11	0.0566614		7	17162882	rs17643734	A	G	.	PASS	AF=0.056669	ES:SE:LP:AF:SS:ID	0.000624462	0.000974929	0.282467	0.056669	361194	rs17643734
7	72854549	C	T	rs71556711	Cystatin C	Renal	0.0266	0.0042	2.24e-10	0.0906164		7	72854549	rs71556711	C	T	.	PASS	AF=0.0906189	ES:SE:LP:AF:SS:ID	-0.00106327	0.000785024	0.75548	0.0906189	361194	rs71556711
7	155670175	T	C	rs111239279	Cystatin C	Renal	-0.0936	0.0091	1.25e-24	0.0178603		7	155670175	rs111239279	T	C	.	PASS	AF=0.0179986	ES:SE:LP:AF:SS:ID	0.00209132	0.00169426	0.663398	0.0179986	361194	rs111239279
7	156427016	C	T	rs1860158	Cystatin C	Renal	0.0184	0.0026	2.11e-12	0.287324		7	156427016	rs1860158	C	T	.	PASS	AF=0.713352	ES:SE:LP:AF:SS:ID	0.000180345	0.000498719	0.144094	0.713352	361194	rs1860158
7	128717906	G	A	rs12537284	Cystatin C	Renal	0.0335	0.0035	6.74e-22	0.13482		7	128717906	rs12537284	G	A	.	PASS	AF=0.135085	ES:SE:LP:AF:SS:ID	0.000239162	0.000659194	0.144634	0.135085	361194	rs12537284
7	151407801	G	A	rs7805747	Cystatin C	Renal	0.0548	0.0027	4.08e-94	0.274835		7	151407801	rs7805747	G	A	.	PASS	AF=0.275583	ES:SE:LP:AF:SS:ID	0.000351331	0.000503785	0.313754	0.275583	361194	rs7805747
7	155643326	A	G	rs1225387	Cystatin C	Renal	-0.0232	0.0027	8.18e-18	0.268956		7	155643326	rs1225387	A	G	.	PASS	AF=0.269098	ES:SE:LP:AF:SS:ID	0.000276706	0.000508133	0.232058	0.269098	361194	rs1225387
7	151402192	C	A	rs78573217	Cystatin C	Renal	0.0545	0.006	1.04e-19	0.0423166		7	151402192	rs78573217	C	A	.	PASS	AF=0.0429008	ES:SE:LP:AF:SS:ID	0.00167376	0.00110846	0.882576	0.0429008	361194	rs78573217
7	155630045	T	G	rs1151791	Cystatin C	Renal	0.03	0.0049	8.99e-10	0.0621425		7	155630045	rs1151791	T	G	.	PASS	AF=0.0624263	ES:SE:LP:AF:SS:ID	0.000542044	0.000931547	0.251307	0.0624263	361194	rs1151791
8	23723633	C	G	rs117050169	Cystatin C	Renal	0.0404	0.0067	2.06e-09	0.0333953		8	23723633	rs117050169	C	G	.	PASS	AF=0.033363	ES:SE:LP:AF:SS:ID	-0.000858668	0.0012565	0.305951	0.033363	361194	rs117050169
8	25935636	G	A	rs11135916	Cystatin C	Renal	0.0165	0.0026	1.24e-10	0.386233		8	25935636	rs11135916	G	A	.	PASS	AF=0.620997	ES:SE:LP:AF:SS:ID	-0.000122913	0.000478394	0.0984142	0.620997	361194	rs11135916
8	72668183	G	T	rs62519913	Cystatin C	Renal	-0.0275	0.0045	9.91e-10	0.0740198		8	72668183	rs62519913	G	T	.	PASS	AF=0.0736059	ES:SE:LP:AF:SS:ID	0.000900978	0.000864784	0.526541	0.0736059	361194	rs62519913
8	66692011	C	T	rs11557049	Cystatin C	Renal	0.0325	0.0048	1.92e-11	0.0671918	PDE7A	8	66692011	rs11557049	C	T	.	PASS	AF=0.0667868	ES:SE:LP:AF:SS:ID	-0.00146332	0.000903774	0.977069	0.0667868	361194	rs11557049
8	126510338	A	G	rs6470361	Cystatin C	Renal	-0.0177	0.0027	3.18e-11	0.305781		8	126510338	rs6470361	A	G	.	PASS	AF=0.287199	ES:SE:LP:AF:SS:ID	0.00134915	0.000503651	2.13133	0.287199	361194	rs6470361
9	14116484	C	T	rs498010	Cystatin C	Renal	-0.0194	0.0031	2.77e-10	0.190564		9	14116484	rs498010	C	T	.	PASS	AF=0.183395	ES:SE:LP:AF:SS:ID	-0.000152386	0.000588801	0.0992048	0.183395	361194	rs498010
9	123675895	A	G	rs113495277	Cystatin C	Renal	-0.0502	0.0085	3.12e-09	0.0201588	TRAF1	9	123675895	rs113495277	A	G	.	PASS	AF=0.0201914	ES:SE:LP:AF:SS:ID	-0.0021204	0.00160393	0.73009	0.0201914	361194	rs113495277
9	71439349	C	T	rs10869365	Cystatin C	Renal	-0.0206	0.0026	2.79e-15	0.291944		9	71439349	rs10869365	C	T	.	PASS	AF=0.291806	ES:SE:LP:AF:SS:ID	-0.0011129	0.000496181	1.60378	0.291806	361194	rs10869365
9	104189856	C	G	rs1800546	Cystatin C	Renal	-0.1061	0.0162	5.52e-11	0.00565592	ALDOB	9	104189856	rs1800546	C	G	.	PASS	AF=0.00562579	ES:SE:LP:AF:SS:ID	-0.00162178	0.0030153	0.228646	0.00562579	361194	rs1800546
9	16416995	T	C	rs1999032	Cystatin C	Renal	-0.0145	0.0024	1.85e-09	0.47697		9	16416995	rs1999032	T	C	.	PASS	AF=0.462019	ES:SE:LP:AF:SS:ID	0.000301043	0.000455886	0.293256	0.462019	361194	rs1999032
10	23850266	G	A	rs7090769	Cystatin C	Renal	-0.018	0.0029	7.58e-10	0.211983		10	23850266	rs7090769	G	A	.	PASS	AF=0.213683	ES:SE:LP:AF:SS:ID	-0.000642223	0.000553771	0.608781	0.213683	361194	rs7090769
10	64644167	C	T	rs10822079	Cystatin C	Renal	-0.0166	0.0028	3.53e-09	0.230932		10	64644167	rs10822079	C	T	.	PASS	AF=0.770334	ES:SE:LP:AF:SS:ID	-5.95e-05	0.000535814	0.0402085	0.770334	361194	rs10822079
10	82025816	C	G	rs1556896	Cystatin C	Renal	-0.0144	0.0024	1.68e-09	0.468877		10	82025816	rs1556896	C	G	.	PASS	AF=0.466788	ES:SE:LP:AF:SS:ID	0.00044006	0.000453797	0.478624	0.466788	361194	rs1556896
10	94842477	C	G	rs10786068	Cystatin C	Renal	0.0156	0.0026	1.56e-09	0.310108		10	94842477	rs10786068	C	G	.	PASS	AF=0.690089	ES:SE:LP:AF:SS:ID	-0.000668391	0.00048832	0.766811	0.690089	361194	rs10786068
10	131427661	G	T	rs4751107	Cystatin C	Renal	-0.016	0.0027	1.92e-09	0.278695		10	131427661	rs4751107	G	T	.	PASS	AF=0.278541	ES:SE:LP:AF:SS:ID	0.000463778	0.000503639	0.447177	0.278541	361194	rs4751107
11	2149864	T	C	rs11042751	Cystatin C	Renal	0.0169	0.0028	1.74e-09	0.244558		11	2149864	rs11042751	T	C	.	PASS	AF=0.244634	ES:SE:LP:AF:SS:ID	-0.000935689	0.000525063	1.12644	0.244634	361194	rs11042751
11	2172830	A	C	rs7948458	Cystatin C	Renal	0.0245	0.003	4.31e-16	0.18886		11	2172830	rs7948458	A	C	.	PASS	AF=0.809629	ES:SE:LP:AF:SS:ID	0.000471371	0.00057476	0.384945	0.809629	361194	rs7948458
11	2198479	G	A	rs117693013	Cystatin C	Renal	0.0326	0.0056	4.96e-09	0.0498063		11	2198479	rs117693013	G	A	.	PASS	AF=0.0496561	ES:SE:LP:AF:SS:ID	-0.000634512	0.00103786	0.266837	0.0496561	361194	rs117693013
11	17202076	A	C	rs79271765	Cystatin C	Renal	-0.0219	0.0035	4.01e-10	0.152867		11	17202076	rs79271765	A	C	.	PASS	AF=0.150351	ES:SE:LP:AF:SS:ID	0.00132785	0.000663091	1.34457	0.150351	361194	rs79271765
11	30749090	T	C	rs963837	Cystatin C	Renal	-0.0386	0.0024	5.08e-58	0.453015		11	30749090	rs963837	T	C	.	PASS	AF=0.452971	ES:SE:LP:AF:SS:ID	0.00027718	0.000452522	0.267452	0.452971	361194	rs963837
11	30754837	G	A	rs55733296	Cystatin C	Renal	0.0928	0.0063	2.85e-49	0.0381067		11	30754837	rs55733296	G	A	.	PASS	AF=0.0383021	ES:SE:LP:AF:SS:ID	0.00129985	0.00117444	0.571237	0.0383021	361194	rs55733296
11	30945757	C	A	rs163884	Cystatin C	Renal	-0.0199	0.003	4.33e-11	0.199351		11	30945757	rs163884	C	A	.	PASS	AF=0.800492	ES:SE:LP:AF:SS:ID	-0.000755411	0.000563224	0.745097	0.800492	361194	rs163884
11	31009088	T	C	rs1848395	Cystatin C	Renal	-0.0311	0.005	6.01e-10	0.0609837		11	31009088	rs1848395	T	C	.	PASS	AF=0.0610351	ES:SE:LP:AF:SS:ID	-0.000492001	0.00094127	0.220993	0.0610351	361194	rs1848395
11	31285284	G	A	rs11602582	Cystatin C	Renal	0.0398	0.0057	3.31e-12	0.0468933		11	31285284	rs11602582	G	A	.	PASS	AF=0.0473984	ES:SE:LP:AF:SS:ID	0.00235192	0.00106131	1.57368	0.0473984	361194	rs11602582
11	31405359	A	G	rs17248764	Cystatin C	Renal	-0.0249	0.0042	2.66e-09	0.0897109		11	31405359	rs17248764	A	G	.	PASS	AF=0.0890712	ES:SE:LP:AF:SS:ID	0.000230057	0.000791866	0.112712	0.0890712	361194	rs17248764
11	32846693	C	G	rs78865122	Cystatin C	Renal	-0.0321	0.0052	9.47e-10	0.0560411		11	32846693	rs78865122	C	G	.	PASS	AF=0.0560779	ES:SE:LP:AF:SS:ID	-0.00244498	0.000978412	1.90457	0.0560779	361194	rs78865122
11	47354787	C	T	rs1052373	Cystatin C	Renal	-0.0154	0.0026	1.72e-09	0.322463		11	47354787	rs1052373	C	T	.	PASS	AF=0.323488	ES:SE:LP:AF:SS:ID	-0.000761018	0.000481922	0.941927	0.323488	361194	rs1052373
11	47470345	G	A	rs34312154	Cystatin C	Renal	-0.0238	0.0039	7.89e-10	0.110248	RAPSN	11	47470345	rs34312154	G	A	.	PASS	AF=0.110175	ES:SE:LP:AF:SS:ID	-0.000364026	0.000719706	0.21254	0.110175	361194	rs34312154
11	65489626	A	G	rs61893836	Cystatin C	Renal	0.0399	0.006	3.35e-11	0.0415888		11	65489626	rs61893836	A	G	.	PASS	AF=0.0417933	ES:SE:LP:AF:SS:ID	0.00116416	0.00112806	0.519887	0.0417933	361194	rs61893836
11	65552154	C	T	rs948493	Cystatin C	Renal	0.0331	0.0025	1.18e-39	0.342288		11	65552154	rs948493	C	T	.	PASS	AF=0.342474	ES:SE:LP:AF:SS:ID	0.00132175	0.000474673	2.2708	0.342474	361194	rs948493
11	68843715	G	A	rs113966765	Cystatin C	Renal	0.0473	0.0064	9.68e-14	0.0368429		11	68843715	rs113966765	G	A	.	PASS	AF=0.0367614	ES:SE:LP:AF:SS:ID	5.09e-05	0.00119816	0.0149712	0.0367614	361194	rs113966765
12	57711329	G	A	rs112639655	Cystatin C	Renal	-0.035	0.0044	1.36e-15	0.083977		12	57711329	rs112639655	G	A	.	PASS	AF=0.083588	ES:SE:LP:AF:SS:ID	-0.00184014	0.000815372	1.61942	0.083588	361194	rs112639655
12	112965142	A	G	rs2384000	Cystatin C	Renal	-0.0396	0.004	1.45e-23	0.0951571		12	112965142	rs2384000	A	G	.	PASS	AF=0.0948867	ES:SE:LP:AF:SS:ID	-0.00245439	0.000769052	2.84902	0.0948867	361194	rs2384000
12	112007756	C	T	rs653178	Cystatin C	Renal	-0.0678	0.0024	3.13e-174	0.482445		12	112007756	rs653178	C	T	.	PASS	AF=0.517237	ES:SE:LP:AF:SS:ID	-0.00249445	0.000451197	7.49057	0.517237	361194	rs653178
12	111716376	C	T	rs1265566	Cystatin C	Renal	0.0388	0.0025	1.8e-52	0.314527		12	111716376	rs1265566	C	T	.	PASS	AF=0.685081	ES:SE:LP:AF:SS:ID	0.00170636	0.000484646	3.36629	0.685081	361194	rs1265566
12	121416988	A	G	rs2244608	Cystatin C	Renal	0.033	0.0026	4.35e-38	0.315271		12	121416988	rs2244608	A	G	.	PASS	AF=0.315549	ES:SE:LP:AF:SS:ID	0.00238909	0.000485466	6.06529	0.315549	361194	rs2244608
12	113263569	T	G	rs7297436	Cystatin C	Renal	0.0152	0.0025	1.37e-09	0.33685		12	113263569	rs7297436	T	G	.	PASS	AF=0.336851	ES:SE:LP:AF:SS:ID	0.000492533	0.000477396	0.519691	0.336851	361194	rs7297436
12	112871372	A	G	rs11066301	Cystatin C	Renal	0.0541	0.0024	4.75e-109	0.424376		12	112871372	rs11066301	A	G	.	PASS	AF=0.424748	ES:SE:LP:AF:SS:ID	0.00198219	0.000456557	4.84931	0.424748	361194	rs11066301
12	50247468	G	A	rs7138803	Cystatin C	Renal	0.0169	0.0025	7.69e-12	0.368278		12	50247468	rs7138803	G	A	.	PASS	AF=0.368122	ES:SE:LP:AF:SS:ID	0.000843946	0.000467571	1.14824	0.368122	361194	rs7138803
12	112277084	C	T	rs12370770	Cystatin C	Renal	0.0304	0.0051	2.54e-09	0.0602675		12	112277084	rs12370770	C	T	.	PASS	AF=0.0607374	ES:SE:LP:AF:SS:ID	0.00279755	0.00094352	2.51901	0.0607374	361194	rs12370770
12	111885310	G	A	rs72650673	Cystatin C	Renal	0.2922	0.0273	9.38e-27	0.00196716	SH2B3	12	111885310	rs72650673	G	A	.	PASS	AF=0.00200585	ES:SE:LP:AF:SS:ID	0.00534008	0.0050387	0.538757	0.00200585	361194	rs72650673
12	112197597	G	A	rs79648590	Cystatin C	Renal	-0.0474	0.0047	3.24e-24	0.0711127		12	112197597	rs79648590	G	A	.	PASS	AF=0.0711266	ES:SE:LP:AF:SS:ID	-0.00108073	0.000876785	0.662096	0.0711266	361194	rs79648590
12	112766434	T	C	rs74649344	Cystatin C	Renal	-0.0607	0.0086	2.08e-12	0.0200236		12	112766434	rs74649344	T	C	.	PASS	AF=0.0200723	ES:SE:LP:AF:SS:ID	-0.00157721	0.00160853	0.485686	0.0200723	361194	rs74649344
12	111037344	G	A	rs11065675	Cystatin C	Renal	0.0253	0.0032	6.48e-15	0.168629		12	111037344	rs11065675	G	A	.	PASS	AF=0.168631	ES:SE:LP:AF:SS:ID	0.000768646	0.000602776	0.694116	0.168631	361194	rs11065675
12	111352848	A	C	rs933296	Cystatin C	Renal	-0.0194	0.0026	3.63e-14	0.322796		12	111352848	rs933296	A	C	.	PASS	AF=0.677209	ES:SE:LP:AF:SS:ID	-0.000936885	0.0004822	1.28379	0.677209	361194	rs933296
12	111586426	A	G	rs4766540	Cystatin C	Renal	-0.0237	0.0036	3.84e-11	0.121898		12	111586426	rs4766540	A	G	.	PASS	AF=0.121485	ES:SE:LP:AF:SS:ID	-0.00205672	0.000690504	2.53819	0.121485	361194	rs4766540
12	112924706	G	A	rs41279092	Cystatin C	Renal	-0.0403	0.0054	1.26e-13	0.0505259		12	112924706	rs41279092	G	A	.	PASS	AF=0.0509269	ES:SE:LP:AF:SS:ID	-0.00235274	0.00102585	1.6611	0.0509269	361194	rs41279092
12	113070264	C	A	rs78691875	Cystatin C	Renal	-0.0536	0.0084	1.58e-10	0.0212677		12	113070264	rs78691875	C	A	.	PASS	AF=0.0213168	ES:SE:LP:AF:SS:ID	-0.00177322	0.00155764	0.593538	0.0213168	361194	rs78691875
12	112357984	C	T	rs117614539	Cystatin C	Renal	-0.0559	0.0073	2.68e-14	0.027626		12	112357984	rs117614539	C	T	.	PASS	AF=0.0283463	ES:SE:LP:AF:SS:ID	-0.000251246	0.00135401	0.0691569	0.0283463	361194	rs117614539
12	57595984	C	T	rs7978567	Cystatin C	Renal	-0.0156	0.0025	7.93e-10	0.32489		12	57595984	rs7978567	C	T	.	PASS	AF=0.324943	ES:SE:LP:AF:SS:ID	-0.000838044	0.00048137	1.08782	0.324943	361194	rs7978567
12	111952215	G	A	rs61944384	Cystatin C	Renal	-0.0433	0.0057	4.76e-14	0.0449704		12	111952215	rs61944384	G	A	.	PASS	AF=0.0452167	ES:SE:LP:AF:SS:ID	-0.00322888	0.00108354	2.54011	0.0452167	361194	rs61944384
12	21378021	G	A	rs4149081	Cystatin C	Renal	-0.0232	0.0033	9.94e-13	0.160071		12	21378021	rs4149081	G	A	.	PASS	AF=0.161207	ES:SE:LP:AF:SS:ID	-0.000261326	0.000612815	0.17406	0.161207	361194	rs4149081
12	111766316	T	C	rs79592135	Cystatin C	Renal	-0.0369	0.0042	2.71e-18	0.0832836		12	111766316	rs79592135	T	C	.	PASS	AF=0.0829527	ES:SE:LP:AF:SS:ID	-0.0018154	0.000816779	1.58102	0.0829527	361194	rs79592135
12	15344407	T	C	rs11056396	Cystatin C	Renal	-0.0309	0.0036	1.37e-17	0.121125		12	15344407	rs11056396	T	C	.	PASS	AF=0.121425	ES:SE:LP:AF:SS:ID	0.000723205	0.000690398	0.530383	0.121425	361194	rs11056396
12	110619349	G	C	rs11065340	Cystatin C	Renal	0.0249	0.0032	1.34e-14	0.168009		12	110619349	rs11065340	G	C	.	PASS	AF=0.167535	ES:SE:LP:AF:SS:ID	0.000864729	0.00060437	0.816759	0.167535	361194	rs11065340
12	112583447	A	C	rs79680080	Cystatin C	Renal	-0.0446	0.0075	2.62e-09	0.0268137	TRAFD1	12	112583447	rs79680080	A	C	.	PASS	AF=0.0266768	ES:SE:LP:AF:SS:ID	-0.000978481	0.00139949	0.314754	0.0266768	361194	rs79680080
12	121420430	C	T	rs1169282	Cystatin C	Renal	0.0476	0.0074	1.53e-10	0.0276756		12	121420430	rs1169282	C	T	.	PASS	AF=0.02747	ES:SE:LP:AF:SS:ID	0.00166616	0.00138071	0.642956	0.02747	361194	rs1169282
13	28604007	T	C	rs76428106	Cystatin C	Renal	0.0804	0.0109	1.97e-13	0.0127247		13	28604007	rs76428106	T	C	.	PASS	AF=0.0131022	ES:SE:LP:AF:SS:ID	0.00533216	0.00206311	2.01092	0.0131022	361194	rs76428106
13	49748280	A	G	rs77003779	Cystatin C	Renal	-0.0625	0.0051	8.95e-35	0.0607546		13	49748280	rs77003779	A	G	.	PASS	AF=0.0607679	ES:SE:LP:AF:SS:ID	5.54e-05	0.000944455	0.0207905	0.0607679	361194	rs77003779
13	50023136	C	A	rs79754229	Cystatin C	Renal	-0.0511	0.0069	1.6e-13	0.0310913		13	50023136	rs79754229	C	A	.	PASS	AF=0.0310456	ES:SE:LP:AF:SS:ID	0.00105751	0.00129909	0.381301	0.0310456	361194	rs79754229
13	48640749	C	G	rs2104480	Cystatin C	Renal	-0.023	0.0028	6.97e-17	0.288204		13	48640749	rs2104480	C	G	.	PASS	AF=0.711538	ES:SE:LP:AF:SS:ID	-4.7e-05	0.000496935	0.0340118	0.711538	361194	rs2104480
13	96094781	T	C	rs2066033	Cystatin C	Renal	0.0174	0.0024	6.19e-13	0.401891		13	96094781	rs2066033	T	C	.	PASS	AF=0.401128	ES:SE:LP:AF:SS:ID	-6.5e-05	0.00045985	0.0517538	0.401128	361194	rs2066033
13	96050863	A	G	rs61972997	Cystatin C	Renal	0.0216	0.0034	2.87e-10	0.141739		13	96050863	rs61972997	A	G	.	PASS	AF=0.14222	ES:SE:LP:AF:SS:ID	0.000243152	0.000644968	0.151088	0.14222	361194	rs61972997
13	96128875	A	G	rs17189719	Cystatin C	Renal	0.0416	0.0039	7.16e-27	0.101865		13	96128875	rs17189719	A	G	.	PASS	AF=0.102032	ES:SE:LP:AF:SS:ID	-0.00111103	0.000744754	0.867257	0.102032	361194	rs17189719
13	72371721	G	A	rs9599885	Cystatin C	Renal	-0.0255	0.0026	2.17e-22	0.304579		13	72371721	rs9599885	G	A	.	PASS	AF=0.305697	ES:SE:LP:AF:SS:ID	5.19e-05	0.000489553	0.0382961	0.305697	361194	rs9599885
13	96157116	T	C	rs4773912	Cystatin C	Renal	-0.0147	0.0024	7.15e-10	0.459336		13	96157116	rs4773912	T	C	.	PASS	AF=0.540333	ES:SE:LP:AF:SS:ID	0.00022963	0.000452508	0.213368	0.540333	361194	rs4773912
14	94844947	C	T	rs28929474	Cystatin C	Renal	0.0775	0.0086	2.63e-19	0.0203757	SERPINA1	14	94844947	rs28929474	C	T	.	PASS	AF=0.020291	ES:SE:LP:AF:SS:ID	-0.00500133	0.00160061	2.74948	0.020291	361194	rs28929474
14	93575662	T	C	rs34162105	Cystatin C	Renal	-0.0187	0.003	3.36e-10	0.193192		14	93575662	rs34162105	T	C	.	PASS	AF=0.193744	ES:SE:LP:AF:SS:ID	-8.76e-05	0.000570021	0.0565515	0.193744	361194	rs34162105
15	99321747	T	C	rs907801	Cystatin C	Renal	0.0202	0.0032	4.04e-10	0.15753		15	99321747	rs907801	T	C	.	PASS	AF=0.157817	ES:SE:LP:AF:SS:ID	-0.000539393	0.000618385	0.416725	0.157817	361194	rs907801
15	99285380	G	A	rs41350349	Cystatin C	Renal	0.0304	0.003	8.9e-24	0.195429		15	99285380	rs41350349	G	A	.	PASS	AF=0.19519	ES:SE:LP:AF:SS:ID	0.00028761	0.000569257	0.212262	0.19519	361194	rs41350349
15	99231868	A	G	rs7170035	Cystatin C	Renal	-0.0186	0.0029	7.28e-11	0.226544		15	99231868	rs7170035	A	G	.	PASS	AF=0.226691	ES:SE:LP:AF:SS:ID	-0.000426563	0.000538465	0.368298	0.226691	361194	rs7170035
15	99314621	C	T	rs12437561	Cystatin C	Renal	0.0396	0.0033	3.06e-32	0.143866		15	99314621	rs12437561	C	T	.	PASS	AF=0.144356	ES:SE:LP:AF:SS:ID	-0.00131917	0.000642621	1.39693	0.144356	361194	rs12437561
15	81148739	A	C	rs16972495	Cystatin C	Renal	-0.0195	0.0031	2.11e-10	0.18551		15	81148739	rs16972495	A	C	.	PASS	AF=0.185266	ES:SE:LP:AF:SS:ID	-0.000651301	0.000580093	0.582457	0.185266	361194	rs16972495
15	72448582	G	A	rs71395064	Cystatin C	Renal	-0.0231	0.0039	3.83e-09	0.104784		15	72448582	rs71395064	G	A	.	PASS	AF=0.105323	ES:SE:LP:AF:SS:ID	-0.0010164	0.000736103	0.776379	0.105323	361194	rs71395064
15	57734014	A	G	rs8034215	Cystatin C	Renal	-0.0183	0.0027	8.58e-12	0.270179		15	57734014	rs8034215	A	G	.	PASS	AF=0.269672	ES:SE:LP:AF:SS:ID	-0.00131132	0.000508253	2.0053	0.269672	361194	rs8034215
15	74711790	G	A	rs28362906	Cystatin C	Renal	-0.0303	0.005	2.07e-09	0.0616392		15	74711790	rs28362906	G	A	.	PASS	AF=0.0620622	ES:SE:LP:AF:SS:ID	-0.00137333	0.000933718	0.849732	0.0620622	361194	rs28362906
15	77247554	C	T	rs932046	Cystatin C	Renal	0.053	0.0085	5.21e-10	0.0182716		15	77247554	rs932046	C	T	.	PASS	AF=0.98164	ES:SE:LP:AF:SS:ID	0.00150313	0.00167718	0.431642	0.98164	361194	rs932046
15	75899010	T	C	rs75772464	Cystatin C	Renal	0.0335	0.0052	1.56e-10	0.0568511		15	75899010	rs75772464	T	C	.	PASS	AF=0.0579052	ES:SE:LP:AF:SS:ID	-0.00229681	0.000964216	1.76405	0.0579052	361194	rs75772464
15	76158983	G	A	rs1394125	Cystatin C	Renal	0.0319	0.0025	7.67e-38	0.36175		15	76158983	rs1394125	G	A	.	PASS	AF=0.361573	ES:SE:LP:AF:SS:ID	-0.000144146	0.000469616	0.119824	0.361573	361194	rs1394125
15	57836277	A	G	rs1623697	Cystatin C	Renal	-0.0189	0.0028	6.12e-12	0.244849		15	57836277	rs1623697	A	G	.	PASS	AF=0.244652	ES:SE:LP:AF:SS:ID	0.000157388	0.000524465	0.116846	0.244652	361194	rs1623697
15	41792658	G	A	rs28578550	Cystatin C	Renal	0.0191	0.0029	3.26e-11	0.221787		15	41792658	rs28578550	G	A	.	PASS	AF=0.22191	ES:SE:LP:AF:SS:ID	0.00143393	0.000543087	2.08181	0.22191	361194	rs28578550
15	57839587	A	G	rs16977594	Cystatin C	Renal	-0.0562	0.0089	2.93e-10	0.0137271	CGNL1	15	57839587	rs16977594	A	G	.	PASS	AF=0.0137212	ES:SE:LP:AF:SS:ID	0.000520708	0.0019391	0.103313	0.0137212	361194	rs16977594
15	75129584	A	C	rs55973697	Cystatin C	Renal	-0.0549	0.0091	1.71e-09	0.0179072	ULK3	15	75129584	rs55973697	A	C	.	PASS	AF=0.018108	ES:SE:LP:AF:SS:ID	0.00030921	0.00168885	0.0681721	0.018108	361194	rs55973697
15	39324646	C	A	rs11070170	Cystatin C	Renal	-0.0145	0.0024	2.23e-09	0.406733		15	39324646	rs11070170	C	A	.	PASS	AF=0.407814	ES:SE:LP:AF:SS:ID	-0.00015144	0.000458169	0.130184	0.407814	361194	rs11070170
15	41486990	G	A	rs692390	Cystatin C	Renal	-0.0199	0.0031	1.26e-10	0.188371		15	41486990	rs692390	G	A	.	PASS	AF=0.18845	ES:SE:LP:AF:SS:ID	-0.000457558	0.000577079	0.368715	0.18845	361194	rs692390
15	63379592	G	A	rs11857703	Cystatin C	Renal	-0.0221	0.0025	1.31e-18	0.482183		15	63379592	rs11857703	G	A	.	PASS	AF=0.480974	ES:SE:LP:AF:SS:ID	-0.000469295	0.000463071	0.507449	0.480974	361194	rs11857703
15	76446132	G	A	rs2955742	Cystatin C	Renal	0.0237	0.0032	9.13e-14	0.170683		15	76446132	rs2955742	G	A	.	PASS	AF=0.170826	ES:SE:LP:AF:SS:ID	0.000248756	0.000599176	0.168756	0.170826	361194	rs2955742
15	75610684	G	C	rs55653892	Cystatin C	Renal	-0.0199	0.0027	1.79e-13	0.267206		15	75610684	rs55653892	G	C	.	PASS	AF=0.267223	ES:SE:LP:AF:SS:ID	0.0011901	0.000509364	1.71066	0.267223	361194	rs55653892
15	53880804	T	C	rs16966245	Cystatin C	Renal	0.0213	0.0024	2.78e-18	0.386083		15	53880804	rs16966245	T	C	.	PASS	AF=0.386572	ES:SE:LP:AF:SS:ID	-0.000439058	0.000462998	0.46473	0.386572	361194	rs16966245
15	75027880	C	T	rs2472297	Cystatin C	Renal	-0.0199	0.0027	3.38e-13	0.266443		15	75027880	rs2472297	C	T	.	PASS	AF=0.266584	ES:SE:LP:AF:SS:ID	-3.94e-05	0.000509526	0.0275944	0.266584	361194	rs2472297
15	76223278	T	G	rs117392811	Cystatin C	Renal	-0.072	0.0077	9.62e-21	0.0253605		15	76223278	rs117392811	T	G	.	PASS	AF=0.0252316	ES:SE:LP:AF:SS:ID	-0.000829667	0.00143595	0.249175	0.0252316	361194	rs117392811
15	72108269	C	T	rs2723343	Cystatin C	Renal	-0.023	0.003	6.29e-15	0.203931		15	72108269	rs2723343	C	T	.	PASS	AF=0.204109	ES:SE:LP:AF:SS:ID	-0.00147946	0.000559944	2.08416	0.204109	361194	rs2723343
15	41815649	A	G	rs2297377	Cystatin C	Renal	-0.0153	0.0024	1.4e-10	0.478739		15	41815649	rs2297377	A	G	.	PASS	AF=0.478919	ES:SE:LP:AF:SS:ID	-0.000339917	0.000451617	0.345196	0.478919	361194	rs2297377
15	57669827	C	T	rs78938229	Cystatin C	Renal	-0.0555	0.0091	1.07e-09	0.017874		15	57669827	rs78938229	C	T	.	PASS	AF=0.0178934	ES:SE:LP:AF:SS:ID	-0.00156642	0.00169849	0.448056	0.0178934	361194	rs78938229
15	76118134	C	T	rs79972752	Cystatin C	Renal	-0.0391	0.0043	1.98e-19	0.0838272		15	76118134	rs79972752	C	T	.	PASS	AF=0.0845889	ES:SE:LP:AF:SS:ID	0.000363996	0.000810371	0.184882	0.0845889	361194	rs79972752
15	76014429	G	T	rs11637353	Cystatin C	Renal	0.0208	0.0026	1.89e-15	0.288678		15	76014429	rs11637353	G	T	.	PASS	AF=0.289841	ES:SE:LP:AF:SS:ID	-6.51e-05	0.000496578	0.0478074	0.289841	361194	rs11637353
16	69753259	A	G	rs45467396	Cystatin C	Renal	-0.0585	0.0087	1.45e-11	0.0196876		16	69753259	rs45467396	A	G	.	PASS	AF=0.0197899	ES:SE:LP:AF:SS:ID	-0.000606338	0.00161806	0.150052	0.0197899	361194	rs45467396
16	20384729	C	T	rs76621572	Cystatin C	Renal	-0.0548	0.0066	1.57e-16	0.0345711		16	20384729	rs76621572	C	T	.	PASS	AF=0.0343763	ES:SE:LP:AF:SS:ID	9.36e-06	0.00123977	0.00262279	0.0343763	361194	rs76621572
16	20375571	T	G	rs117774819	Cystatin C	Renal	-0.0778	0.0117	2.64e-11	0.0104792		16	20375571	rs117774819	T	G	.	PASS	AF=0.010403	ES:SE:LP:AF:SS:ID	-0.00146134	0.00222113	0.29193	0.010403	361194	rs117774819
16	3554545	T	A	rs72778130	Cystatin C	Renal	0.0185	0.003	7.66e-10	0.196023		16	3554545	rs72778130	T	A	.	PASS	AF=0.195762	ES:SE:LP:AF:SS:ID	0.000158071	0.000568719	0.107317	0.195762	361194	rs72778130
16	2547034	C	G	rs72768728	Cystatin C	Renal	0.0627	0.0107	3.91e-09	0.013355	TBC1D24,AC093525.2	16	2547034	rs72768728	C	G	.	PASS	AF=0.0131813	ES:SE:LP:AF:SS:ID	-0.000261688	0.00197746	0.0483133	0.0131813	361194	rs72768728
16	20367690	G	T	rs12917707	Cystatin C	Renal	-0.0606	0.0031	5.36e-84	0.180806		16	20367690	rs12917707	G	T	.	PASS	AF=0.181577	ES:SE:LP:AF:SS:ID	0.0007348	0.000585467	0.678909	0.181577	361194	rs12917707
16	20411763	G	A	rs7192797	Cystatin C	Renal	-0.0358	0.0026	5.89e-42	0.277309		16	20411763	rs7192797	G	A	.	PASS	AF=0.277455	ES:SE:LP:AF:SS:ID	0.000242403	0.000503543	0.200497	0.277455	361194	rs7192797
16	89909429	A	G	rs17177912	Cystatin C	Renal	-0.0359	0.0057	3.91e-10	0.0461281		16	89909429	rs17177912	A	G	.	PASS	AF=0.0461829	ES:SE:LP:AF:SS:ID	0.000198841	0.00107402	0.0689889	0.0461829	361194	rs17177912
16	89382880	C	T	rs72803334	Cystatin C	Renal	-0.0513	0.0062	8.8e-17	0.0403714		16	89382880	rs72803334	C	T	.	PASS	AF=0.0403606	ES:SE:LP:AF:SS:ID	0.00010461	0.00114518	0.0328191	0.0403606	361194	rs72803334
16	20403827	A	G	rs11640962	Cystatin C	Renal	0.0366	0.0037	8.19e-23	0.110573		16	20403827	rs11640962	A	G	.	PASS	AF=0.110834	ES:SE:LP:AF:SS:ID	0.000661199	0.000717898	0.447283	0.110834	361194	rs11640962
16	89804624	G	C	rs17227424	Cystatin C	Renal	-0.041	0.0059	2.35e-12	0.0445795	ZNF276	16	89804624	rs17227424	G	C	.	PASS	AF=0.0447599	ES:SE:LP:AF:SS:ID	0.00036675	0.00108975	0.132851	0.0447599	361194	rs17227424
16	53813367	T	G	rs17817449	Cystatin C	Renal	0.0222	0.0024	6.9e-20	0.393744		16	53813367	rs17817449	T	G	.	PASS	AF=0.393786	ES:SE:LP:AF:SS:ID	-2.69e-05	0.000461794	0.0206934	0.393786	361194	rs17817449
16	89644001	T	C	rs455527	Cystatin C	Renal	-0.0409	0.0052	4.04e-15	0.0554922	CPNE7	16	89644001	rs455527	T	C	.	PASS	AF=0.0555629	ES:SE:LP:AF:SS:ID	-0.000772983	0.000984623	0.364092	0.0555629	361194	rs455527
16	89293730	C	T	rs72819401	Cystatin C	Renal	-0.0531	0.0061	2.92e-18	0.0405246	ZNF778	16	89293730	rs72819401	C	T	.	PASS	AF=0.0405918	ES:SE:LP:AF:SS:ID	-0.000122338	0.0011424	0.0387123	0.0405918	361194	rs72819401
16	69727480	A	G	rs145602190	Cystatin C	Renal	-0.0995	0.0152	6.57e-11	0.0063094	NFAT5	16	69727480	rs145602190	A	G	.	PASS	AF=0.00630132	ES:SE:LP:AF:SS:ID	-0.00107866	0.00284914	0.151816	0.00630132	361194	rs145602190
16	51165891	T	C	rs2111125	Cystatin C	Renal	-0.0186	0.0025	1.14e-13	0.350519		16	51165891	rs2111125	T	C	.	PASS	AF=0.6498	ES:SE:LP:AF:SS:ID	-0.000630707	0.000472628	0.739807	0.6498	361194	rs2111125
17	57979872	G	A	rs9910598	Cystatin C	Renal	0.0409	0.0033	3.83e-36	0.160302		17	57979872	rs9910598	G	A	.	PASS	AF=0.159967	ES:SE:LP:AF:SS:ID	-0.000443253	0.000615085	0.326856	0.159967	361194	rs9910598
17	47048961	C	T	rs4794008	Cystatin C	Renal	-0.0171	0.0026	9.57e-11	0.286747		17	47048961	rs4794008	C	T	.	PASS	AF=0.288807	ES:SE:LP:AF:SS:ID	-0.00120565	0.000497063	1.81571	0.288807	361194	rs4794008
17	59456589	C	T	rs9895661	Cystatin C	Renal	-0.0191	0.0031	1.05e-09	0.168954		17	59456589	rs9895661	C	T	.	PASS	AF=0.830962	ES:SE:LP:AF:SS:ID	0.0016003	0.000602405	2.10262	0.830962	361194	rs9895661
17	57800388	G	A	rs11869269	Cystatin C	Renal	-0.0391	0.0033	4.91e-33	0.158583		17	57800388	rs11869269	G	A	.	PASS	AF=0.841419	ES:SE:LP:AF:SS:ID	0.000712469	0.000616814	0.605445	0.841419	361194	rs11869269
17	59238157	C	T	rs72832563	Cystatin C	Renal	0.0397	0.0064	6.96e-10	0.036787		17	59238157	rs72832563	C	T	.	PASS	AF=0.0365911	ES:SE:LP:AF:SS:ID	0.00226364	0.00120154	1.22495	0.0365911	361194	rs72832563
17	58681552	C	A	rs76907962	Cystatin C	Renal	-0.0465	0.0073	1.72e-10	0.0282822		17	58681552	rs76907962	C	A	.	PASS	AF=0.0282272	ES:SE:LP:AF:SS:ID	-0.000508413	0.00136118	0.149495	0.0282272	361194	rs76907962
17	18135401	G	A	rs2746027	Cystatin C	Renal	-0.0149	0.0025	2.47e-09	0.351383		17	18135401	rs2746027	G	A	.	PASS	AF=0.351699	ES:SE:LP:AF:SS:ID	0.00043559	0.000472512	0.447816	0.351699	361194	rs2746027
17	58837701	A	G	rs7503383	Cystatin C	Renal	0.0339	0.0043	2.73e-15	0.0814077		17	58837701	rs7503383	A	G	.	PASS	AF=0.918577	ES:SE:LP:AF:SS:ID	-0.000722747	0.000825695	0.418618	0.918577	361194	rs7503383
17	38068382	A	C	rs870829	Cystatin C	Renal	0.0145	0.0024	2.65e-09	0.407757		17	38068382	rs870829	A	C	.	PASS	AF=0.592893	ES:SE:LP:AF:SS:ID	0.000801279	0.000459148	1.09172	0.592893	361194	rs870829
17	59306037	A	G	rs7223401	Cystatin C	Renal	-0.0288	0.0032	2.24e-19	0.164157		17	59306037	rs7223401	A	G	.	PASS	AF=0.163627	ES:SE:LP:AF:SS:ID	0.00151443	0.000609447	1.88746	0.163627	361194	rs7223401
17	46618983	G	A	rs76892999	Cystatin C	Renal	-0.0245	0.0039	2.38e-10	0.108211		17	46618983	rs76892999	G	A	.	PASS	AF=0.108732	ES:SE:LP:AF:SS:ID	0.000503592	0.000723147	0.313198	0.108732	361194	rs76892999
18	24449049	G	T	rs151245	Cystatin C	Renal	0.0183	0.0024	6.14e-14	0.398769		18	24449049	rs151245	G	T	.	PASS	AF=0.601794	ES:SE:LP:AF:SS:ID	5.2e-05	0.000461339	0.0408527	0.601794	361194	rs151245
19	45412079	C	T	rs7412	Cystatin C	Renal	0.0331	0.0046	9.1e-13	0.0803618	APOE	19	45412079	rs7412	C	T	.	PASS	AF=0.0804374	ES:SE:LP:AF:SS:ID	-0.00564651	0.000829825	10.9932	0.0804374	361194	rs7412
19	33467620	T	C	rs7247715	Cystatin C	Renal	0.0319	0.0033	1.52e-21	0.152361		19	33467620	rs7247715	T	C	.	PASS	AF=0.847943	ES:SE:LP:AF:SS:ID	0.000261156	0.000627694	0.169175	0.847943	361194	rs7247715
19	45395844	G	A	rs34095326	Cystatin C	Renal	-0.03	0.004	6.45e-14	0.113927		19	45395844	rs34095326	G	A	.	PASS	AF=0.11382	ES:SE:LP:AF:SS:ID	0.00358647	0.000713127	6.30741	0.11382	361194	rs34095326
19	4056207	C	A	rs67602344	Cystatin C	Renal	-0.0185	0.003	7.83e-10	0.19307		19	4056207	rs67602344	C	A	.	PASS	AF=0.191886	ES:SE:LP:AF:SS:ID	-0.00121658	0.000574566	1.46562	0.191886	361194	rs67602344
19	34118173	A	AT	rs542383728	Cystatin C	Renal	0.0178	0.003	1.88e-09	0.237392		19	34118173	rs542383728	A	AT	.	PASS	AF=0.241698	ES:SE:LP:AF:SS:ID	8.9e-05	0.000553833	0.0592858	0.241698	361194	rs542383728
19	45422946	A	G	rs4420638	Cystatin C	Renal	-0.0296	0.003	1.75e-22	0.191028		19	45422946	rs4420638	A	G	.	PASS	AF=0.190783	ES:SE:LP:AF:SS:ID	0.00356821	0.000573979	9.29371	0.190783	361194	rs4420638
19	14588476	C	G	rs2241358	Cystatin C	Renal	-0.0173	0.0025	1e-11	0.322682		19	14588476	rs2241358	C	G	.	PASS	AF=0.330898	ES:SE:LP:AF:SS:ID	-0.000473197	0.000480193	0.488902	0.330898	361194	rs2241358
19	33314913	A	G	rs17206198	Cystatin C	Renal	-0.0233	0.0035	1.51e-11	0.14145		19	33314913	rs17206198	A	G	.	PASS	AF=0.141304	ES:SE:LP:AF:SS:ID	-0.000417984	0.00064768	0.285086	0.141304	361194	rs17206198
19	19379549	C	T	rs58542926	Cystatin C	Renal	0.0281	0.0045	4.49e-10	0.0759298	TM6SF2	19	19379549	rs58542926	C	T	.	PASS	AF=0.0754304	ES:SE:LP:AF:SS:ID	-0.000472591	0.000855077	0.236214	0.0754304	361194	rs58542926
19	45410002	G	A	rs769449	Cystatin C	Renal	-0.0313	0.0036	5.76e-18	0.126903		19	45410002	rs769449	G	A	.	PASS	AF=0.12698	ES:SE:LP:AF:SS:ID	0.00456631	0.000677118	10.8108	0.12698	361194	rs769449
19	45386467	G	GTAA	rs142042446	Cystatin C	Renal	-0.0296	0.0035	8.15e-17	0.148722		19	45386467	rs142042446	G	GTAA	.	PASS	AF=0.148975	ES:SE:LP:AF:SS:ID	0.00392055	0.000642796	8.97186	0.148975	361194	rs142042446
19	33317539	C	T	rs111714445	Cystatin C	Renal	-0.0511	0.0075	7.71e-12	0.0268803		19	33317539	rs111714445	C	T	.	PASS	AF=0.026955	ES:SE:LP:AF:SS:ID	0.000325216	0.00139023	0.0888216	0.026955	361194	rs111714445
19	49271583	C	T	rs62132803	Cystatin C	Renal	0.0156	0.0027	4.9e-09	0.292682		19	49271583	rs62132803	C	T	.	PASS	AF=0.297549	ES:SE:LP:AF:SS:ID	-0.00028783	0.000494233	0.251569	0.297549	361194	rs62132803
20	23731494	A	G	rs6076122	Cystatin C	Renal	-0.0397	0.0026	9.94e-52	0.295606	CST1	20	23731494	rs6076122	A	G	.	PASS	AF=0.70494	ES:SE:LP:AF:SS:ID	0.000323013	0.000494399	0.289431	0.70494	361194	rs6076122
20	10555536	G	A	rs865643	Cystatin C	Renal	-0.0177	0.0028	3.95e-10	0.231526		20	10555536	rs865643	G	A	.	PASS	AF=0.235522	ES:SE:LP:AF:SS:ID	-0.000183071	0.000532257	0.136152	0.235522	361194	rs865643
20	23591419	A	G	rs6106688	Cystatin C	Renal	0.0618	0.0101	1.07e-09	0.0134484		20	23591419	rs6106688	A	G	.	PASS	AF=0.0133668	ES:SE:LP:AF:SS:ID	0.000739183	0.00196202	0.150972	0.0133668	361194	rs6106688
20	23586977	T	C	rs2983641	Cystatin C	Renal	-0.1303	0.0031	0	0.170035		20	23586977	rs2983641	T	C	.	PASS	AF=0.830235	ES:SE:LP:AF:SS:ID	-0.000794773	0.00060053	0.731221	0.830235	361194	rs2983641
20	23642389	T	C	rs13040731	Cystatin C	Renal	-0.1103	0.0036	2.82e-202	0.118119		20	23642389	rs13040731	T	C	.	PASS	AF=0.118796	ES:SE:LP:AF:SS:ID	-0.00085466	0.000696702	0.657719	0.118796	361194	rs13040731
20	23457645	C	A	rs6048824	Cystatin C	Renal	0.0308	0.005	7.63e-10	0.0532045		20	23457645	rs6048824	C	A	.	PASS	AF=0.0538519	ES:SE:LP:AF:SS:ID	-9.87e-05	0.000998356	0.035615	0.0538519	361194	rs6048824
20	24051650	G	A	rs11905612	Cystatin C	Renal	0.0262	0.004	3.13e-11	0.0999854		20	24051650	rs11905612	G	A	.	PASS	AF=0.0998106	ES:SE:LP:AF:SS:ID	0.000441561	0.000752463	0.253892	0.0998106	361194	rs11905612
20	23953105	C	T	rs2984254	Cystatin C	Renal	-0.1048	0.005	3.76e-99	0.0597144		20	23953105	rs2984254	C	T	.	PASS	AF=0.0597048	ES:SE:LP:AF:SS:ID	9.72e-05	0.000951247	0.0368594	0.0597048	361194	rs2984254
20	23418327	G	A	rs117492213	Cystatin C	Renal	-0.3246	0.0118	6.56e-167	0.0106466		20	23418327	rs117492213	G	A	.	PASS	AF=0.0106729	ES:SE:LP:AF:SS:ID	-0.00118866	0.00219111	0.231008	0.0106729	361194	rs117492213
20	52721956	A	G	rs158528	Cystatin C	Renal	0.0228	0.0025	1.95e-19	0.327529		20	52721956	rs158528	A	G	.	PASS	AF=0.671019	ES:SE:LP:AF:SS:ID	0.000529509	0.000479657	0.569243	0.671019	361194	rs158528
20	23048733	A	G	rs2424515	Cystatin C	Renal	-0.0415	0.0048	3.59e-18	0.0633235		20	23048733	rs2424515	A	G	.	PASS	AF=0.0632818	ES:SE:LP:AF:SS:ID	0.000960757	0.000925618	0.523911	0.0632818	361194	rs2424515
20	23723592	G	A	rs116548544	Cystatin C	Renal	-0.1519	0.0062	7.75e-133	0.0395623		20	23723592	rs116548544	G	A	.	PASS	AF=0.0397806	ES:SE:LP:AF:SS:ID	-0.00208874	0.00115379	1.15338	0.0397806	361194	rs116548544
20	22675364	C	T	rs118153960	Cystatin C	Renal	0.0378	0.0053	7.18e-13	0.0560249		20	22675364	rs118153960	C	T	.	PASS	AF=0.0559824	ES:SE:LP:AF:SS:ID	0.00125246	0.000981261	0.695027	0.0559824	361194	rs118153960
20	24646685	C	G	rs73100765	Cystatin C	Renal	0.0347	0.0056	5.18e-10	0.047608		20	24646685	rs73100765	C	G	.	PASS	AF=0.0477043	ES:SE:LP:AF:SS:ID	-0.000162242	0.00105611	0.0565515	0.0477043	361194	rs73100765
20	23233548	T	C	rs6114020	Cystatin C	Renal	-0.0464	0.004	2.03e-30	0.0929386		20	23233548	rs6114020	T	C	.	PASS	AF=0.0930829	ES:SE:LP:AF:SS:ID	-0.000629111	0.000776874	0.378765	0.0930829	361194	rs6114020
20	24004754	G	A	rs79569524	Cystatin C	Renal	0.0579	0.0084	5.16e-12	0.0211752		20	24004754	rs79569524	G	A	.	PASS	AF=0.0211313	ES:SE:LP:AF:SS:ID	-0.000324086	0.00156814	0.0776545	0.0211313	361194	rs79569524
20	22782178	C	A	rs6075967	Cystatin C	Renal	0.0305	0.0051	2.97e-09	0.0577472		20	22782178	rs6075967	C	A	.	PASS	AF=0.0575217	ES:SE:LP:AF:SS:ID	-0.000258056	0.000968593	0.102421	0.0575217	361194	rs6075967
20	23869747	G	A	rs78187307	Cystatin C	Renal	-0.059	0.0055	4e-27	0.0456601		20	23869747	rs78187307	G	A	.	PASS	AF=0.0455766	ES:SE:LP:AF:SS:ID	-0.000158204	0.00108057	0.0537443	0.0455766	361194	rs78187307
20	23917136	G	T	rs118005442	Cystatin C	Renal	0.0654	0.0051	3.66e-38	0.0602786		20	23917136	rs118005442	G	T	.	PASS	AF=0.0602474	ES:SE:LP:AF:SS:ID	0.000172675	0.000946879	0.067882	0.0602474	361194	rs118005442
20	23007275	G	T	rs117125393	Cystatin C	Renal	-0.0621	0.0082	4.15e-14	0.0215874		20	23007275	rs117125393	G	T	.	PASS	AF=0.0217695	ES:SE:LP:AF:SS:ID	0.00184866	0.00154338	0.636396	0.0217695	361194	rs117125393
20	24979869	A	G	rs6037004	Cystatin C	Renal	0.0563	0.0069	3.26e-16	0.0322397		20	24979869	rs6037004	A	G	.	PASS	AF=0.96783	ES:SE:LP:AF:SS:ID	0.00132792	0.00127874	0.524246	0.96783	361194	rs6037004
20	39495252	C	A	rs56117013	Cystatin C	Renal	-0.0147	0.0024	5.9e-10	0.481662		20	39495252	rs56117013	C	A	.	PASS	AF=0.486458	ES:SE:LP:AF:SS:ID	-0.000121938	0.000451914	0.103863	0.486458	361194	rs56117013
20	23801950	C	T	rs6106728	Cystatin C	Renal	-0.1165	0.0029	0	0.208334		20	23801950	rs6106728	C	T	.	PASS	AF=0.20873	ES:SE:LP:AF:SS:ID	-0.000494986	0.000554936	0.428979	0.20873	361194	rs6106728
20	23588708	C	T	rs62208863	Cystatin C	Renal	0.0636	0.0067	1.38e-21	0.0335438		20	23588708	rs62208863	C	T	.	PASS	AF=0.0336869	ES:SE:LP:AF:SS:ID	-0.00121609	0.00124952	0.480917	0.0336869	361194	rs62208863
20	22958865	A	G	rs2424488	Cystatin C	Renal	-0.0444	0.0055	8.56e-16	0.0504596		20	22958865	rs2424488	A	G	.	PASS	AF=0.949809	ES:SE:LP:AF:SS:ID	-0.00120035	0.00103133	0.611773	0.949809	361194	rs2424488
20	23101725	A	G	rs74582442	Cystatin C	Renal	-0.0607	0.004	1.18e-51	0.0977791		20	23101725	rs74582442	A	G	.	PASS	AF=0.097964	ES:SE:LP:AF:SS:ID	-0.00114894	0.000757959	0.887526	0.097964	361194	rs74582442
20	30115523	G	A	rs45565536	Cystatin C	Renal	-0.0502	0.0064	5.87e-15	0.0369207		20	30115523	rs45565536	G	A	.	PASS	AF=0.0371587	ES:SE:LP:AF:SS:ID	-0.0030381	0.00119058	1.9699	0.0371587	361194	rs45565536
20	22786020	G	A	rs7272287	Cystatin C	Renal	-0.02	0.0033	1.3e-09	0.150082		20	22786020	rs7272287	G	A	.	PASS	AF=0.15034	ES:SE:LP:AF:SS:ID	3.48e-05	0.000631106	0.0195094	0.15034	361194	rs7272287
20	24401722	G	A	rs79303366	Cystatin C	Renal	0.0341	0.0041	9.98e-17	0.093057		20	24401722	rs79303366	G	A	.	PASS	AF=0.0933958	ES:SE:LP:AF:SS:ID	0.000845717	0.000774161	0.561228	0.0933958	361194	rs79303366
20	21147896	G	A	rs17736453	Cystatin C	Renal	-0.0684	0.0092	9.83e-14	0.0174239		20	21147896	rs17736453	G	A	.	PASS	AF=0.017456	ES:SE:LP:AF:SS:ID	0.000152951	0.00172164	0.0318866	0.017456	361194	rs17736453
20	23546871	T	C	rs2208284	Cystatin C	Renal	-0.0171	0.0024	2.15e-12	0.394115		20	23546871	rs2208284	T	C	.	PASS	AF=0.393999	ES:SE:LP:AF:SS:ID	0.000614826	0.000461424	0.738231	0.393999	361194	rs2208284
20	24630360	C	T	rs4815295	Cystatin C	Renal	-0.0209	0.0025	1.66e-16	0.320984		20	24630360	rs4815295	C	T	.	PASS	AF=0.320765	ES:SE:LP:AF:SS:ID	-0.000290856	0.00048237	0.262388	0.320765	361194	rs4815295
20	22817610	T	C	rs118119886	Cystatin C	Renal	-0.0574	0.0093	6.54e-10	0.0167657		20	22817610	rs118119886	T	C	.	PASS	AF=0.0169078	ES:SE:LP:AF:SS:ID	-0.00082174	0.0017491	0.194844	0.0169078	361194	rs118119886
20	23980270	G	T	rs56369379	Cystatin C	Renal	-0.0524	0.0069	2.93e-14	0.0319466		20	23980270	rs56369379	G	T	.	PASS	AF=0.0319717	ES:SE:LP:AF:SS:ID	-0.000903328	0.00128141	0.317997	0.0319717	361194	rs56369379
20	23804662	C	T	rs139220979	Cystatin C	Renal	0.14	0.0222	2.95e-10	0.0030891	CST2	20	23804662	rs139220979	C	T	.	PASS	AF=0.00302884	ES:SE:LP:AF:SS:ID	-0.00434919	0.00410552	0.538441	0.00302884	361194	rs139220979
20	23592835	G	A	rs76916242	Cystatin C	Renal	0.1193	0.0084	1.62e-45	0.0205422		20	23592835	rs76916242	G	A	.	PASS	AF=0.0206523	ES:SE:LP:AF:SS:ID	0.00188258	0.00158431	0.629431	0.0206523	361194	rs76916242
20	24254455	T	C	rs60137715	Cystatin C	Renal	0.0412	0.0057	4.09e-13	0.0433775		20	24254455	rs60137715	T	C	.	PASS	AF=0.0433202	ES:SE:LP:AF:SS:ID	0.00274797	0.0011075	1.88295	0.0433202	361194	rs60137715
20	23235964	G	A	rs192455477	Cystatin C	Renal	-0.2363	0.0087	4.43e-162	0.0183242		20	23235964	rs192455477	G	A	.	PASS	AF=0.0183101	ES:SE:LP:AF:SS:ID	0.00284611	0.00168036	1.04424	0.0183101	361194	rs192455477
20	23470411	G	A	rs117058259	Cystatin C	Renal	0.0967	0.0108	3.89e-19	0.0124944		20	23470411	rs117058259	G	A	.	PASS	AF=0.0125002	ES:SE:LP:AF:SS:ID	0.000877905	0.00202539	0.177382	0.0125002	361194	rs117058259
20	23082108	A	G	rs844820	Cystatin C	Renal	0.0308	0.004	8.79e-15	0.100781		20	23082108	rs844820	A	G	.	PASS	AF=0.899132	ES:SE:LP:AF:SS:ID	0.000230285	0.000749432	0.119969	0.899132	361194	rs844820
20	24010221	C	T	rs78269607	Cystatin C	Renal	-0.1341	0.0132	3.61e-24	0.00796955		20	24010221	rs78269607	C	T	.	PASS	AF=0.00796248	ES:SE:LP:AF:SS:ID	-0.00170861	0.00253829	0.300282	0.00796248	361194	rs78269607
20	23491778	C	T	rs6076080	Cystatin C	Renal	0.0248	0.0037	3.07e-11	0.117463		20	23491778	rs6076080	C	T	.	PASS	AF=0.117538	ES:SE:LP:AF:SS:ID	8.92e-05	0.00069972	0.0464384	0.117538	361194	rs6076080
20	22561953	G	A	rs66483039	Cystatin C	Renal	-0.0734	0.0069	2.11e-26	0.031283		20	22561953	rs66483039	G	A	.	PASS	AF=0.0315468	ES:SE:LP:AF:SS:ID	-0.000742044	0.00128974	0.247905	0.0315468	361194	rs66483039
20	24428580	G	A	rs73099567	Cystatin C	Renal	0.0375	0.0063	2.99e-09	0.0389294		20	24428580	rs73099567	G	A	.	PASS	AF=0.0385458	ES:SE:LP:AF:SS:ID	0.00181088	0.00117255	0.911882	0.0385458	361194	rs73099567
20	24042907	G	A	rs1797024	Cystatin C	Renal	0.0402	0.0057	2.18e-12	0.0402196		20	24042907	rs1797024	G	A	.	PASS	AF=0.0408105	ES:SE:LP:AF:SS:ID	0.000898033	0.00114022	0.365591	0.0408105	361194	rs1797024
20	23867669	T	G	rs117552590	Cystatin C	Renal	0.0962	0.0103	1.17e-20	0.0134754		20	23867669	rs117552590	T	G	.	PASS	AF=0.0134844	ES:SE:LP:AF:SS:ID	0.00223139	0.00195747	0.59463	0.0134844	361194	rs117552590
20	24368009	A	C	rs78845105	Cystatin C	Renal	-0.1073	0.0071	1.02e-51	0.0306037		20	24368009	rs78845105	A	C	.	PASS	AF=0.0310235	ES:SE:LP:AF:SS:ID	-0.00162303	0.00130147	0.672907	0.0310235	361194	rs78845105
20	25675318	G	A	rs74853405	Cystatin C	Renal	0.0696	0.0098	1.59e-12	0.0150565		20	25675318	rs74853405	G	A	.	PASS	AF=0.0154391	ES:SE:LP:AF:SS:ID	0.000509918	0.0018278	0.10776	0.0154391	361194	rs74853405
20	23750404	C	T	rs13043045	Cystatin C	Renal	0.1598	0.0043	1.53e-307	0.0865817		20	23750404	rs13043045	C	T	.	PASS	AF=0.0861698	ES:SE:LP:AF:SS:ID	3.32e-05	0.000803964	0.0145313	0.0861698	361194	rs13043045
20	22903508	A	C	rs17681712	Cystatin C	Renal	-0.1412	0.0086	5.32e-60	0.0196909		20	22903508	rs17681712	A	C	.	PASS	AF=0.0198079	ES:SE:LP:AF:SS:ID	-0.0011357	0.00161907	0.316034	0.0198079	361194	rs17681712
20	21915320	G	A	rs73122178	Cystatin C	Renal	-0.0401	0.0062	1.02e-10	0.0399762		20	21915320	rs73122178	G	A	.	PASS	AF=0.0399287	ES:SE:LP:AF:SS:ID	-0.000231327	0.00115206	0.0752763	0.0399287	361194	rs73122178
20	23813618	G	A	rs8184710	Cystatin C	Renal	-0.0699	0.0031	4.28e-115	0.183255		20	23813618	rs8184710	G	A	.	PASS	AF=0.183476	ES:SE:LP:AF:SS:ID	-6.35e-05	0.000581323	0.0395354	0.183476	361194	rs8184710
20	23173466	T	C	rs73089756	Cystatin C	Renal	-0.08	0.0087	3.92e-20	0.0193823		20	23173466	rs73089756	T	C	.	PASS	AF=0.0192057	ES:SE:LP:AF:SS:ID	-0.00113224	0.00164221	0.309332	0.0192057	361194	rs73089756
20	23517560	G	C	rs41304816	Cystatin C	Renal	-0.1834	0.0039	0	0.102684		20	23517560	rs41304816	G	C	.	PASS	AF=0.103122	ES:SE:LP:AF:SS:ID	-0.000458255	0.000741088	0.270558	0.103122	361194	rs41304816
20	23495535	G	A	rs75663458	Cystatin C	Renal	0.046	0.0073	2.67e-10	0.0279138		20	23495535	rs75663458	G	A	.	PASS	AF=0.0280099	ES:SE:LP:AF:SS:ID	0.00162205	0.00136699	0.628212	0.0280099	361194	rs75663458
20	23472391	A	G	rs2983288	Cystatin C	Renal	-0.065	0.0069	6.61e-21	0.0311702		20	23472391	rs2983288	A	G	.	PASS	AF=0.96895	ES:SE:LP:AF:SS:ID	0.00035528	0.00129965	0.105367	0.96895	361194	rs2983288
20	23181354	T	C	rs6083035	Cystatin C	Renal	-0.0273	0.0031	1.43e-18	0.178451		20	23181354	rs6083035	T	C	.	PASS	AF=0.178238	ES:SE:LP:AF:SS:ID	-8.24e-05	0.000589023	0.0512091	0.178238	361194	rs6083035
20	22392054	A	G	rs13038903	Cystatin C	Renal	-0.1194	0.0123	3.72e-22	0.00963633		20	22392054	rs13038903	A	G	.	PASS	AF=0.00968316	ES:SE:LP:AF:SS:ID	-0.00524253	0.00230423	1.64025	0.00968316	361194	rs13038903
20	22989049	C	T	rs1360407	Cystatin C	Renal	-0.028	0.0042	2.1e-11	0.0853908		20	22989049	rs1360407	C	T	.	PASS	AF=0.0870308	ES:SE:LP:AF:SS:ID	-0.000748982	0.000799375	0.457448	0.0870308	361194	rs1360407
20	23916654	A	C	rs116845677	Cystatin C	Renal	0.0791	0.0053	3.33e-51	0.0561938		20	23916654	rs116845677	A	C	.	PASS	AF=0.0560447	ES:SE:LP:AF:SS:ID	-0.00140448	0.000980406	0.818194	0.0560447	361194	rs116845677
20	23185323	G	A	rs11698127	Cystatin C	Renal	0.0229	0.0027	2.51e-17	0.267204		20	23185323	rs11698127	G	A	.	PASS	AF=0.266713	ES:SE:LP:AF:SS:ID	0.000297865	0.000510069	0.252401	0.266713	361194	rs11698127
20	23423097	T	C	rs6083125	Cystatin C	Renal	-0.071	0.0067	4.37e-26	0.0306141		20	23423097	rs6083125	T	C	.	PASS	AF=0.0303632	ES:SE:LP:AF:SS:ID	-0.000138112	0.00131318	0.0379917	0.0303632	361194	rs6083125
20	22488754	A	G	rs6082726	Cystatin C	Renal	0.0223	0.0025	8.27e-20	0.381902		20	22488754	rs6082726	A	G	.	PASS	AF=0.617215	ES:SE:LP:AF:SS:ID	0.000179226	0.000464392	0.155185	0.617215	361194	rs6082726
20	24047154	G	C	rs6114452	Cystatin C	Renal	0.0516	0.0057	1.04e-19	0.040833		20	24047154	rs6114452	G	C	.	PASS	AF=0.040571	ES:SE:LP:AF:SS:ID	-8.98e-05	0.0011428	0.0281019	0.040571	361194	rs6114452
20	25226899	C	T	rs74173671	Cystatin C	Renal	-0.0499	0.006	5.84e-17	0.0413153		20	25226899	rs74173671	C	T	.	PASS	AF=0.0414473	ES:SE:LP:AF:SS:ID	-0.00163219	0.0011306	0.827286	0.0414473	361194	rs74173671
20	22808892	C	T	rs113252684	Cystatin C	Renal	-0.1005	0.0081	4.57e-35	0.0223053		20	22808892	rs113252684	C	T	.	PASS	AF=0.0223578	ES:SE:LP:AF:SS:ID	-0.00166845	0.00152552	0.562107	0.0223578	361194	rs113252684
20	23296209	C	T	rs6048704	Cystatin C	Renal	-0.0876	0.0028	4.85e-222	0.243839		20	23296209	rs6048704	C	T	.	PASS	AF=0.245361	ES:SE:LP:AF:SS:ID	-0.000449637	0.000523537	0.40846	0.245361	361194	rs6048704
20	23118275	G	A	rs73901922	Cystatin C	Renal	0.0706	0.0068	2.25e-25	0.0312047		20	23118275	rs73901922	G	A	.	PASS	AF=0.0310982	ES:SE:LP:AF:SS:ID	0.000641261	0.00129732	0.206841	0.0310982	361194	rs73901922
20	57472174	C	T	rs1407040	Cystatin C	Renal	-0.0168	0.0025	1.71e-11	0.34618		20	57472174	rs1407040	C	T	.	PASS	AF=0.653135	ES:SE:LP:AF:SS:ID	0.000518403	0.000473511	0.562879	0.653135	361194	rs1407040
20	23310588	A	G	rs2995729	Cystatin C	Renal	0.065	0.0036	4.52e-72	0.125912		20	23310588	rs2995729	A	G	.	PASS	AF=0.125481	ES:SE:LP:AF:SS:ID	9.55e-05	0.000679995	0.0514487	0.125481	361194	rs2995729
20	23546709	C	T	rs79890466	Cystatin C	Renal	0.0936	0.0125	6.72e-14	0.00952016	CST9L	20	23546709	rs79890466	C	T	.	PASS	AF=0.00948798	ES:SE:LP:AF:SS:ID	0.000514042	0.00232629	0.083485	0.00948798	361194	rs79890466
20	23544379	A	G	rs75810394	Cystatin C	Renal	-0.2652	0.0078	3.15e-250	0.0237269		20	23544379	rs75810394	A	G	.	PASS	AF=0.0237158	ES:SE:LP:AF:SS:ID	0.00200474	0.00148115	0.754746	0.0237158	361194	rs75810394
20	23633755	A	G	rs13039144	Cystatin C	Renal	-0.3915	0.0031	0	0.172267		20	23633755	rs13039144	A	G	.	PASS	AF=0.171987	ES:SE:LP:AF:SS:ID	5.34e-05	0.000596936	0.0321236	0.171987	361194	rs13039144
20	26120084	G	A	rs2801046	Cystatin C	Renal	0.0159	0.0025	2.16e-10	0.356822		20	26120084	rs2801046	G	A	.	PASS	AF=0.64405	ES:SE:LP:AF:SS:ID	0.00101101	0.000471507	1.49462	0.64405	361194	rs2801046
20	23708952	G	A	rs117668737	Cystatin C	Renal	0.0521	0.0069	4.28e-14	0.03118		20	23708952	rs117668737	G	A	.	PASS	AF=0.0315232	ES:SE:LP:AF:SS:ID	0.000521246	0.00129104	0.163421	0.0315232	361194	rs117668737
20	23136951	G	A	rs17750117	Cystatin C	Renal	0.0531	0.0085	4.09e-10	0.0202142		20	23136951	rs17750117	G	A	.	PASS	AF=0.0203104	ES:SE:LP:AF:SS:ID	-0.0013145	0.00159626	0.386972	0.0203104	361194	rs17750117
20	24039955	C	G	rs77581079	Cystatin C	Renal	0.0872	0.0079	2.75e-28	0.0242684		20	24039955	rs77581079	C	G	.	PASS	AF=0.0240508	ES:SE:LP:AF:SS:ID	0.000953432	0.00147161	0.286459	0.0240508	361194	rs77581079
20	23377815	G	A	rs17750862	Cystatin C	Renal	-0.1242	0.0053	1.67e-123	0.0554106		20	23377815	rs17750862	G	A	.	PASS	AF=0.0555643	ES:SE:LP:AF:SS:ID	-0.000710239	0.000983536	0.327703	0.0555643	361194	rs17750862
20	23233429	C	T	rs2424519	Cystatin C	Renal	0.0442	0.0028	1.4e-56	0.245134		20	23233429	rs2424519	C	T	.	PASS	AF=0.245846	ES:SE:LP:AF:SS:ID	-0.000369363	0.000523874	0.31806	0.245846	361194	rs2424519
20	23801747	A	C	rs6076132	Cystatin C	Renal	0.0726	0.0072	6.82e-24	0.0290547		20	23801747	rs6076132	A	C	.	PASS	AF=0.029019	ES:SE:LP:AF:SS:ID	-0.00061553	0.001343	0.189284	0.029019	361194	rs6076132
20	23405904	G	T	rs78916169	Cystatin C	Renal	0.1572	0.0052	8.34e-200	0.0566493		20	23405904	rs78916169	G	T	.	PASS	AF=0.0567977	ES:SE:LP:AF:SS:ID	0.0010919	0.000973339	0.581792	0.0567977	361194	rs78916169
20	24094270	G	A	rs79068386	Cystatin C	Renal	0.0414	0.0048	4.88e-18	0.068536		20	24094270	rs79068386	G	A	.	PASS	AF=0.0686805	ES:SE:LP:AF:SS:ID	-0.00122435	0.000890857	0.771256	0.0686805	361194	rs79068386
20	23133961	A	C	rs117893821	Cystatin C	Renal	0.0776	0.0076	3.62e-24	0.0254756		20	23133961	rs117893821	A	C	.	PASS	AF=0.0253783	ES:SE:LP:AF:SS:ID	0.00296479	0.00143253	1.41467	0.0253783	361194	rs117893821
20	24227673	G	A	rs858059	Cystatin C	Renal	0.0153	0.0024	3.6e-10	0.395048		20	24227673	rs858059	G	A	.	PASS	AF=0.604935	ES:SE:LP:AF:SS:ID	0.000740535	0.000460914	0.966058	0.604935	361194	rs858059
20	24505894	T	C	rs117828697	Cystatin C	Renal	-0.0976	0.0076	2.25e-37	0.025047		20	24505894	rs117828697	T	C	.	PASS	AF=0.0250309	ES:SE:LP:AF:SS:ID	0.000677193	0.00144099	0.194914	0.0250309	361194	rs117828697
20	52790786	T	G	rs2762943	Cystatin C	Renal	0.0326	0.0045	6.28e-13	0.0759098		20	52790786	rs2762943	T	G	.	PASS	AF=0.923242	ES:SE:LP:AF:SS:ID	0.000888704	0.000847704	0.530957	0.923242	361194	rs2762943
20	24332484	T	C	rs17249970	Cystatin C	Renal	0.0427	0.0072	3.19e-09	0.0288954		20	24332484	rs17249970	T	C	.	PASS	AF=0.029163	ES:SE:LP:AF:SS:ID	0.00130125	0.00134045	0.47929	0.029163	361194	rs17249970
20	52771261	G	A	rs2762934	Cystatin C	Renal	-0.0201	0.0031	8.54e-11	0.176583		20	52771261	rs2762934	G	A	.	PASS	AF=0.176535	ES:SE:LP:AF:SS:ID	-0.000611797	0.000590736	0.522349	0.176535	361194	rs2762934
20	23377600	C	A	rs3736756	Cystatin C	Renal	0.0381	0.0058	6.86e-11	0.0406783		20	23377600	rs3736756	C	A	.	PASS	AF=0.0405253	ES:SE:LP:AF:SS:ID	-0.000163472	0.00114124	0.0525168	0.0405253	361194	rs3736756
20	25565515	G	C	rs117495226	Cystatin C	Renal	-0.0604	0.0068	9e-19	0.0328632		20	25565515	rs117495226	G	C	.	PASS	AF=0.0332578	ES:SE:LP:AF:SS:ID	-0.00221403	0.00125646	1.10762	0.0332578	361194	rs117495226
20	23671988	C	A	rs117877399	Cystatin C	Renal	-0.4138	0.0086	0	0.0199763		20	23671988	rs117877399	C	A	.	PASS	AF=0.0200654	ES:SE:LP:AF:SS:ID	-0.00293376	0.00160678	1.16831	0.0200654	361194	rs117877399
22	43105258	G	A	rs5758885	Cystatin C	Renal	0.0317	0.0054	3.98e-09	0.0533844		22	43105258	rs5758885	G	A	.	PASS	AF=0.944343	ES:SE:LP:AF:SS:ID	-0.000564885	0.00100966	0.239703	0.944343	361194	rs5758885
1	54204856	AGCCGCCGCC	A	rs544915695	Cystatin C	Renal	0.0209	0.0035	2.05e-09	0.139748
1	197445492	TTG	T	rs60251464	Cystatin C	Renal	0.0169	0.0028	1.22e-09	0.303766
4	99786511	ATTTTTT	A	rs539009611	Cystatin C	Renal	0.017	0.0028	1.18e-09	0.259425
4	129536075	T	C	Affx-23372594	Cystatin C	Renal	0.0184	0.0026	6.88e-13	0.322574
5	96364831	G	T	Affx-36969770	Cystatin C	Renal	0.0333	0.0056	2.12e-09	0.0546467
6	51497503	C	A	Affx-37089273	Cystatin C	Renal	-0.0602	0.0083	3.39e-13	0.0216653	PKHD1
9	92285323	A	G	rs61311941	Cystatin C	Renal	-0.0285	0.0044	6.95e-11	0.0758388
9	140127675	C	T	rs199690076	Cystatin C	Renal	0.4078	0.0393	3e-25	0.00100882	SLC34A3
10	954276	C	T	rs4881540	Cystatin C	Renal	-0.0354	0.0035	1.87e-23	0.127702
10	1229915	G	A	rs74469790	Cystatin C	Renal	0.0348	0.0048	6.73e-13	0.0662336
17	37879588	A	G	Affx-13848729	Cystatin C	Renal	0.0194	0.0028	2.81e-12	0.248708	ERBB2
20	23731385	T	C	rs77188058	Cystatin C	Renal	-0.1591	0.0253	3.01e-10	0.000195858	CST1
20	25704132	G	A	rs75561923	Cystatin C	Renal	-0.0497	0.0059	5.28e-17	0.0421243
20	23609920	G	T	rs60852953	Cystatin C	Renal	0.1286	0.0211	1.05e-09	0.000578286
